# Supplementary material for: A scalable platform for efficient CRISPR-Cas9 chemical-genetic screens of DNA damage-inducing compounds
Source: Sci Rep. 2024 Jan 30;14:2508. doi: 10.1038/s41598-024-51735-y (PMC10828508; doi:10.1038/s41598-024-51735-y)
Supplement: Supplementary file 8 — Supplementary Table 7. [file 41598_2024_51735_MOESM8_ESM.xlsx]

## Sheet: BTZ _ 0.7 _neg_gobp_enrich
ID	Description	size	real_frac	expected_frac	fold_enrichment	pvalue	p.adjust	geneID
GO:0006338	chromatin remodeling	43	0.172414	0.0441026	3.90938	0.00710247	0.540971	CHD8/CABIN1/ACTB/DAXX/RNF8
GO:0006886	intracellular protein transport	70	0.206897	0.0717949	2.88177	0.0139798	0.540971	ARF4/VPS16/SRPRA/VPS18/AP2S1/PDCD10
GO:0006323	DNA packaging	18	0.103448	0.0184615	5.60345	0.0143043	0.540971	CABIN1/DAXX/RNF8
GO:0035967	cellular response to topologically incorrect protein	18	0.103448	0.0184615	5.60345	0.0143043	0.540971	NGLY1/DAXX/HSF1
GO:0035966	response to topologically incorrect protein	21	0.103448	0.0215385	4.80296	0.0219529	0.540971	NGLY1/DAXX/HSF1
GO:0016192	vesicle-mediated transport	78	0.206897	0.08	2.58621	0.0231357	0.540971	ARF4/VPS16/VPS18/ACTB/ACTR1A/AP2S1
GO:0034728	nucleosome organization	22	0.103448	0.0225641	4.58464	0.0249151	0.540971	CABIN1/DAXX/RNF8
GO:0071705	nitrogen compound transport	128	0.275862	0.131282	2.10129	0.0274196	0.540971	ARF4/VPS16/SRPRA/VPS18/ACTB/AP2S1/HSF1/PDCD10
GO:0034613	cellular protein localization	156	0.310345	0.16	1.93966	0.0305638	0.540971	ARF4/HECTD1/VPS16/SRPRA/VPS18/ACTB/AP2S1/FLCN/PDCD10
GO:0070727	cellular macromolecule localization	157	0.310345	0.161026	1.9273	0.0317538	0.540971	ARF4/HECTD1/VPS16/SRPRA/VPS18/ACTB/AP2S1/FLCN/PDCD10
GO:0010035	response to inorganic substance	62	0.172414	0.0635897	2.71135	0.0320316	0.540971	DDI2/CDK4/DAXX/HSF1/PDCD10
GO:0045931	positive regulation of mitotic cell cycle	26	0.103448	0.0266667	3.87931	0.0388316	0.540971	CDK4/HSF1/UBE2C
GO:0071241	cellular response to inorganic substance	26	0.103448	0.0266667	3.87931	0.0388316	0.540971	DDI2/DAXX/HSF1
GO:0045944	positive regulation of transcription by RNA polymerase II	115	0.241379	0.117949	2.04648	0.0451005	0.540971	ARF4/CHD8/E2F7/CCNC/DOT1L/FLCN/HSF1
GO:0006325	chromatin organization	68	0.172414	0.0697436	2.47211	0.0454866	0.540971	CHD8/CABIN1/ACTB/DAXX/RNF8
GO:0001659	temperature homeostasis	12	0.0689655	0.0123077	5.60345	0.0468861	0.540971	FLCN/HSF1
GO:0006334	nucleosome assembly	12	0.0689655	0.0123077	5.60345	0.0468861	0.540971	CABIN1/DAXX
GO:0006487	protein N-linked glycosylation	12	0.0689655	0.0123077	5.60345	0.0468861	0.540971	ALG12/ALG9
GO:0106106	cold-induced thermogenesis	12	0.0689655	0.0123077	5.60345	0.0468861	0.540971	FLCN/HSF1
GO:0120161	regulation of cold-induced thermogenesis	12	0.0689655	0.0123077	5.60345	0.0468861	0.540971	FLCN/HSF1
GO:1990845	adaptive thermogenesis	12	0.0689655	0.0123077	5.60345	0.0468861	0.540971	FLCN/HSF1
GO:0045893	positive regulation of transcription, DNA-templated	171	0.310345	0.175385	1.76951	0.0521029	0.540971	ARF4/CHD8/E2F7/CCNC/CXXC1/DAXX/DOT1L/FLCN/HSF1
GO:1902680	positive regulation of RNA biosynthetic process	171	0.310345	0.175385	1.76951	0.0521029	0.540971	ARF4/CHD8/E2F7/CCNC/CXXC1/DAXX/DOT1L/FLCN/HSF1
GO:1903508	positive regulation of nucleic acid-templated transcription	171	0.310345	0.175385	1.76951	0.0521029	0.540971	ARF4/CHD8/E2F7/CCNC/CXXC1/DAXX/DOT1L/FLCN/HSF1
GO:0071407	cellular response to organic cyclic compound	71	0.172414	0.0728205	2.36765	0.0533425	0.540971	CDK4/VPS18/ACTB/DAXX/HSF1
GO:0034605	cellular response to heat	13	0.0689655	0.0133333	5.17241	0.0544028	0.540971	DAXX/HSF1
GO:0034620	cellular response to unfolded protein	13	0.0689655	0.0133333	5.17241	0.0544028	0.540971	DAXX/HSF1
GO:0070301	cellular response to hydrogen peroxide	13	0.0689655	0.0133333	5.17241	0.0544028	0.540971	HSF1/PDCD10
GO:0071222	cellular response to lipopolysaccharide	13	0.0689655	0.0133333	5.17241	0.0544028	0.540971	CDK4/HSF1
GO:0099003	vesicle-mediated transport in synapse	13	0.0689655	0.0133333	5.17241	0.0544028	0.540971	VPS18/ACTB
GO:0099504	synaptic vesicle cycle	13	0.0689655	0.0133333	5.17241	0.0544028	0.540971	VPS18/ACTB
GO:0009100	glycoprotein metabolic process	30	0.103448	0.0307692	3.36207	0.0559913	0.540971	NGLY1/ALG12/ALG9
GO:0051640	organelle localization	30	0.103448	0.0307692	3.36207	0.0559913	0.540971	VPS18/FLCN/PDCD10
GO:0006366	transcription by RNA polymerase II	203	0.344828	0.208205	1.65619	0.0596121	0.540971	NFE2L1/ARF4/CHD8/E2F7/CCNC/CDK4/DOT1L/FLCN/HSF1/RNF8
GO:0071103	DNA conformation change	51	0.137931	0.0523077	2.63692	0.0598052	0.540971	CHD8/CABIN1/DAXX/RNF8
GO:0071702	organic substance transport	149	0.275862	0.152821	1.80514	0.061309	0.540971	ARF4/VPS16/SRPRA/VPS18/ACTB/AP2S1/HSF1/PDCD10
GO:0051301	cell division	74	0.172414	0.0758974	2.27167	0.061966	0.540971	E2F7/CDK4/FLCN/RNF8/UBE2C
GO:0007043	cell-cell junction assembly	14	0.0689655	0.014359	4.80296	0.0623174	0.540971	ACTB/FLCN
GO:0046686	response to cadmium ion	14	0.0689655	0.014359	4.80296	0.0623174	0.540971	DAXX/HSF1
GO:0071219	cellular response to molecule of bacterial origin	14	0.0689655	0.014359	4.80296	0.0623174	0.540971	CDK4/HSF1
GO:0045787	positive regulation of cell cycle	52	0.137931	0.0533333	2.58621	0.0634661	0.540971	E2F7/CDK4/HSF1/UBE2C
GO:0010557	positive regulation of macromolecule biosynthetic process	207	0.344828	0.212308	1.62419	0.0669345	0.540971	ARF4/CHD8/E2F7/CCNC/CDK4/CXXC1/DAXX/DOT1L/FLCN/HSF1
GO:0001892	embryonic placenta development	15	0.0689655	0.0153846	4.48276	0.0706013	0.540971	E2F7/HECTD1
GO:0009408	response to heat	15	0.0689655	0.0153846	4.48276	0.0706013	0.540971	DAXX/HSF1
GO:0031497	chromatin assembly	15	0.0689655	0.0153846	4.48276	0.0706013	0.540971	CABIN1/DAXX
GO:0051302	regulation of cell division	15	0.0689655	0.0153846	4.48276	0.0706013	0.540971	E2F7/FLCN
GO:0099173	postsynapse organization	15	0.0689655	0.0153846	4.48276	0.0706013	0.540971	ARF4/ACTB
GO:0071824	protein-DNA complex subunit organization	33	0.103448	0.0338462	3.05643	0.0708898	0.540971	CABIN1/DAXX/RNF8
GO:0051649	establishment of localization in cell	128	0.241379	0.131282	1.83863	0.0738495	0.540971	ARF4/VPS16/SRPRA/VPS18/ACTB/AP2S1/PDCD10
GO:0031328	positive regulation of cellular biosynthetic process	211	0.344828	0.21641	1.5934	0.0748477	0.540971	ARF4/CHD8/E2F7/CCNC/CDK4/CXXC1/DAXX/DOT1L/FLCN/HSF1
GO:0046907	intracellular transport	103	0.206897	0.105641	1.95849	0.0758951	0.540971	ARF4/VPS16/SRPRA/VPS18/AP2S1/PDCD10
GO:0009891	positive regulation of biosynthetic process	212	0.344828	0.217436	1.58588	0.07692	0.540971	ARF4/CHD8/E2F7/CCNC/CDK4/CXXC1/DAXX/DOT1L/FLCN/HSF1
GO:0033036	macromolecule localization	213	0.344828	0.218462	1.57844	0.0790302	0.540971	ARF4/HECTD1/VPS16/SRPRA/VPS18/ACTB/AP2S1/FLCN/HSF1/PDCD10
GO:0006986	response to unfolded protein	16	0.0689655	0.0164103	4.20259	0.0792273	0.540971	DAXX/HSF1
GO:0007033	vacuole organization	16	0.0689655	0.0164103	4.20259	0.0792273	0.540971	VPS16/VPS18
GO:0007259	receptor signaling pathway via JAK-STAT	16	0.0689655	0.0164103	4.20259	0.0792273	0.540971	DOT1L/HSF1
GO:0043393	regulation of protein binding	16	0.0689655	0.0164103	4.20259	0.0792273	0.540971	ACTB/HSF1
GO:1903076	regulation of protein localization to plasma membrane	16	0.0689655	0.0164103	4.20259	0.0792273	0.540971	HECTD1/ACTB
GO:0010038	response to metal ion	35	0.103448	0.0358974	2.88177	0.0817336	0.540971	CDK4/DAXX/HSF1
GO:0015031	protein transport	105	0.206897	0.107692	1.92118	0.0818774	0.540971	ARF4/VPS16/SRPRA/VPS18/AP2S1/PDCD10
GO:0051254	positive regulation of RNA metabolic process	186	0.310345	0.190769	1.62681	0.0823568	0.540971	ARF4/CHD8/E2F7/CCNC/CXXC1/DAXX/DOT1L/FLCN/HSF1
GO:0050790	regulation of catalytic activity	215	0.344828	0.220513	1.56375	0.0833654	0.540971	ARF4/CABIN1/CCNC/CDK4/ACTB/DAXX/FLCN/HSF1/PDCD10/UBE2C
GO:0051865	protein autoubiquitination	36	0.103448	0.0369231	2.80172	0.0874162	0.540971	HECTD1/RNF181/RNF8
GO:0002040	sprouting angiogenesis	17	0.0689655	0.0174359	3.95538	0.0881693	0.540971	E2F7/PDCD10
GO:0097696	receptor signaling pathway via STAT	17	0.0689655	0.0174359	3.95538	0.0881693	0.540971	DOT1L/HSF1
GO:1903828	negative regulation of cellular protein localization	17	0.0689655	0.0174359	3.95538	0.0881693	0.540971	HECTD1/FLCN
GO:1904375	regulation of protein localization to cell periphery	17	0.0689655	0.0174359	3.95538	0.0881693	0.540971	HECTD1/ACTB
GO:0034622	cellular protein-containing complex assembly	82	0.172414	0.0841026	2.05004	0.0887278	0.540971	CABIN1/AP2S1/DAXX/HSF1/UBE2C
GO:1901699	cellular response to nitrogen compound	83	0.172414	0.0851282	2.02534	0.0924545	0.540971	DDI2/CDK4/ACTB/DAXX/HSF1
GO:0006486	protein glycosylation	18	0.0689655	0.0184615	3.73563	0.0974025	0.540971	ALG12/ALG9
GO:0043413	macromolecule glycosylation	18	0.0689655	0.0184615	3.73563	0.0974025	0.540971	ALG12/ALG9
GO:0070534	protein K63-linked ubiquitination	18	0.0689655	0.0184615	3.73563	0.0974025	0.540971	HECTD1/RNF8
GO:0071248	cellular response to metal ion	18	0.0689655	0.0184615	3.73563	0.0974025	0.540971	DAXX/HSF1
GO:0008104	protein localization	194	0.310345	0.198974	1.55972	0.102362	0.540971	ARF4/HECTD1/VPS16/SRPRA/VPS18/ACTB/AP2S1/FLCN/PDCD10
GO:0006357	regulation of transcription by RNA polymerase II	195	0.310345	0.2	1.55172	0.105057	0.540971	NFE2L1/ARF4/CHD8/E2F7/CCNC/CDK4/DOT1L/FLCN/HSF1
GO:0001701	in utero embryonic development	62	0.137931	0.0635897	2.16908	0.10645	0.540971	CHD8/E2F7/HECTD1/FLCN
GO:0000910	cytokinesis	19	0.0689655	0.0194872	3.53902	0.106903	0.540971	E2F7/FLCN
GO:0009266	response to temperature stimulus	19	0.0689655	0.0194872	3.53902	0.106903	0.540971	DAXX/HSF1
GO:0042542	response to hydrogen peroxide	19	0.0689655	0.0194872	3.53902	0.106903	0.540971	HSF1/PDCD10
GO:0070085	glycosylation	19	0.0689655	0.0194872	3.53902	0.106903	0.540971	ALG12/ALG9
GO:1901654	response to ketone	19	0.0689655	0.0194872	3.53902	0.106903	0.540971	CDK4/HSF1
GO:1901992	positive regulation of mitotic cell cycle phase transition	19	0.0689655	0.0194872	3.53902	0.106903	0.540971	CDK4/UBE2C
GO:0006355	regulation of transcription, DNA-templated	286	0.413793	0.293333	1.41066	0.109566	0.540971	NFE2L1/ARF4/CHD8/E2F7/CCNC/CDK4/CXXC1/DAXX/DOT1L/FLCN/HSF1/RNF8
GO:1903506	regulation of nucleic acid-templated transcription	286	0.413793	0.293333	1.41066	0.109566	0.540971	NFE2L1/ARF4/CHD8/E2F7/CCNC/CDK4/CXXC1/DAXX/DOT1L/FLCN/HSF1/RNF8
GO:2001141	regulation of RNA biosynthetic process	286	0.413793	0.293333	1.41066	0.109566	0.540971	NFE2L1/ARF4/CHD8/E2F7/CCNC/CDK4/CXXC1/DAXX/DOT1L/FLCN/HSF1/RNF8
GO:0045935	positive regulation of nucleobase-containing compound metabolic process	226	0.344828	0.231795	1.48764	0.109985	0.540971	ARF4/CHD8/E2F7/CCNC/CXXC1/DAXX/DOT1L/FLCN/HSF1/RNF8
GO:0090068	positive regulation of cell cycle process	40	0.103448	0.0410256	2.52155	0.111775	0.54222	E2F7/CDK4/UBE2C
GO:0032496	response to lipopolysaccharide	20	0.0689655	0.0205128	3.36207	0.116648	0.54222	CDK4/HSF1
GO:0045216	cell-cell junction organization	20	0.0689655	0.0205128	3.36207	0.116648	0.54222	ACTB/FLCN
GO:0070936	protein K48-linked ubiquitination	20	0.0689655	0.0205128	3.36207	0.116648	0.54222	RNF8/UBE2C
GO:0071216	cellular response to biotic stimulus	20	0.0689655	0.0205128	3.36207	0.116648	0.54222	CDK4/HSF1
GO:0071396	cellular response to lipid	65	0.137931	0.0666667	2.06897	0.121481	0.546515	CDK4/VPS18/DAXX/HSF1
GO:0006351	transcription, DNA-templated	291	0.413793	0.298462	1.38642	0.122007	0.546515	NFE2L1/ARF4/CHD8/E2F7/CCNC/CDK4/CXXC1/DAXX/DOT1L/FLCN/HSF1/RNF8
GO:0097659	nucleic acid-templated transcription	291	0.413793	0.298462	1.38642	0.122007	0.546515	NFE2L1/ARF4/CHD8/E2F7/CCNC/CDK4/CXXC1/DAXX/DOT1L/FLCN/HSF1/RNF8
GO:0032774	RNA biosynthetic process	292	0.413793	0.299487	1.38167	0.124598	0.546515	NFE2L1/ARF4/CHD8/E2F7/CCNC/CDK4/CXXC1/DAXX/DOT1L/FLCN/HSF1/RNF8
GO:0072657	protein localization to membrane	42	0.103448	0.0430769	2.40148	0.124861	0.546515	HECTD1/SRPRA/ACTB
GO:0002237	response to molecule of bacterial origin	21	0.0689655	0.0215385	3.20197	0.126616	0.546515	CDK4/HSF1
GO:0006333	chromatin assembly or disassembly	21	0.0689655	0.0215385	3.20197	0.126616	0.546515	CABIN1/DAXX
GO:0051641	cellular localization	203	0.310345	0.208205	1.49057	0.128168	0.547629	ARF4/HECTD1/VPS16/SRPRA/VPS18/ACTB/AP2S1/FLCN/PDCD10
GO:1901137	carbohydrate derivative biosynthetic process	43	0.103448	0.0441026	2.34563	0.131612	0.550792	ALG12/ALG9/FLCN
GO:0045184	establishment of protein localization	120	0.206897	0.123077	1.68103	0.135197	0.550792	ARF4/VPS16/SRPRA/VPS18/AP2S1/PDCD10
GO:0030518	intracellular steroid hormone receptor signaling pathway	22	0.0689655	0.0225641	3.05643	0.136786	0.550792	VPS18/DAXX
GO:0034614	cellular response to reactive oxygen species	22	0.0689655	0.0225641	3.05643	0.136786	0.550792	HSF1/PDCD10
GO:0043401	steroid hormone mediated signaling pathway	22	0.0689655	0.0225641	3.05643	0.136786	0.550792	VPS18/DAXX
GO:1901989	positive regulation of cell cycle phase transition	22	0.0689655	0.0225641	3.05643	0.136786	0.550792	CDK4/UBE2C
GO:0034599	cellular response to oxidative stress	44	0.103448	0.0451282	2.29232	0.138495	0.550792	NFE2L1/HSF1/PDCD10
GO:0065009	regulation of molecular function	268	0.37931	0.274872	1.37995	0.143294	0.550792	ARF4/CABIN1/CCNC/CDK4/ACTB/DAXX/DOT1L/FLCN/HSF1/PDCD10/UBE2C
GO:0043933	protein-containing complex subunit organization	150	0.241379	0.153846	1.56897	0.143776	0.550792	VPS16/CABIN1/AP2S1/DAXX/HSF1/RNF8/UBE2C
GO:0048871	multicellular organismal homeostasis	45	0.103448	0.0461538	2.24138	0.145505	0.550792	ACTB/FLCN/HSF1
GO:0051668	localization within membrane	45	0.103448	0.0461538	2.24138	0.145505	0.550792	HECTD1/SRPRA/ACTB
GO:0001890	placenta development	23	0.0689655	0.0235897	2.92354	0.147138	0.550792	E2F7/HECTD1
GO:0009101	glycoprotein biosynthetic process	23	0.0689655	0.0235897	2.92354	0.147138	0.550792	ALG12/ALG9
GO:1905475	regulation of protein localization to membrane	23	0.0689655	0.0235897	2.92354	0.147138	0.550792	HECTD1/ACTB
GO:1901698	response to nitrogen compound	125	0.206897	0.128205	1.61379	0.156139	0.569582	DDI2/NGLY1/CDK4/ACTB/DAXX/HSF1
GO:0009755	hormone-mediated signaling pathway	24	0.0689655	0.0246154	2.80172	0.157654	0.569582	VPS18/DAXX
GO:0072659	protein localization to plasma membrane	24	0.0689655	0.0246154	2.80172	0.157654	0.569582	HECTD1/ACTB
GO:0009611	response to wounding	47	0.103448	0.0482051	2.146	0.159881	0.569582	ARF4/ACTB/PDCD10
GO:0010498	proteasomal protein catabolic process	73	0.137931	0.0748718	1.84223	0.16581	0.569582	DDI2/HECTD1/NGLY1/UBE2C
GO:0014070	response to organic cyclic compound	100	0.172414	0.102564	1.68103	0.167892	0.569582	CDK4/VPS18/ACTB/DAXX/HSF1
GO:0007163	establishment or maintenance of cell polarity	25	0.0689655	0.025641	2.68966	0.168316	0.569582	ARF4/ACTB
GO:0009617	response to bacterium	25	0.0689655	0.025641	2.68966	0.168316	0.569582	CDK4/HSF1
GO:0030336	negative regulation of cell migration	25	0.0689655	0.025641	2.68966	0.168316	0.569582	FLCN/PDCD10
GO:0031396	regulation of protein ubiquitination	25	0.0689655	0.025641	2.68966	0.168316	0.569582	DAXX/UBE2C
GO:0065004	protein-DNA complex assembly	25	0.0689655	0.025641	2.68966	0.168316	0.569582	CABIN1/DAXX
GO:1990778	protein localization to cell periphery	25	0.0689655	0.025641	2.68966	0.168316	0.569582	HECTD1/ACTB
GO:0032870	cellular response to hormone stimulus	74	0.137931	0.0758974	1.81733	0.171744	0.572028	CDK4/VPS18/DAXX/HSF1
GO:1903827	regulation of cellular protein localization	74	0.137931	0.0758974	1.81733	0.171744	0.572028	HECTD1/ACTB/FLCN/PDCD10
GO:0051098	regulation of binding	49	0.103448	0.0502564	2.05841	0.174698	0.577321	ACTB/DOT1L/HSF1
GO:1901135	carbohydrate derivative metabolic process	75	0.137931	0.0769231	1.7931	0.177757	0.582876	NGLY1/ALG12/ALG9/FLCN
GO:0009056	catabolic process	250	0.344828	0.25641	1.34483	0.184431	0.60011	DDI2/HECTD1/NGLY1/VPS16/CDK4/VPS18/FLCN/HSF1/RNF8/UBE2C
GO:0045892	negative regulation of transcription, DNA-templated	133	0.206897	0.13641	1.51672	0.192617	0.612607	CHD8/E2F7/DAXX/FLCN/HSF1/RNF8
GO:1902679	negative regulation of RNA biosynthetic process	133	0.206897	0.13641	1.51672	0.192617	0.612607	CHD8/E2F7/DAXX/FLCN/HSF1/RNF8
GO:1903507	negative regulation of nucleic acid-templated transcription	133	0.206897	0.13641	1.51672	0.192617	0.612607	CHD8/E2F7/DAXX/FLCN/HSF1/RNF8
GO:0043085	positive regulation of catalytic activity	134	0.206897	0.137436	1.5054	0.197415	0.61931	ARF4/DAXX/FLCN/HSF1/PDCD10/UBE2C
GO:0062197	cellular response to chemical stress	52	0.103448	0.0533333	1.93966	0.197652	0.61931	NFE2L1/HSF1/PDCD10
GO:0010256	endomembrane system organization	28	0.0689655	0.0287179	2.40148	0.201009	0.620634	VPS18/PDCD10
GO:2000146	negative regulation of cell motility	28	0.0689655	0.0287179	2.40148	0.201009	0.620634	FLCN/PDCD10
GO:0006629	lipid metabolic process	79	0.137931	0.0810256	1.70231	0.202548	0.620854	NFE2L1/CDK4/ALG12/ALG9
GO:0000302	response to reactive oxygen species	29	0.0689655	0.0297436	2.31867	0.212091	0.631307	HSF1/PDCD10
GO:0030522	intracellular receptor signaling pathway	29	0.0689655	0.0297436	2.31867	0.212091	0.631307	VPS18/DAXX
GO:0051271	negative regulation of cellular component movement	29	0.0689655	0.0297436	2.31867	0.212091	0.631307	FLCN/PDCD10
GO:0022607	cellular component assembly	227	0.310345	0.232821	1.33298	0.213421	0.631307	ARF4/CABIN1/ACTB/AP2S1/DAXX/FLCN/HSF1/PDCD10/UBE2C
GO:0044248	cellular catabolic process	227	0.310345	0.232821	1.33298	0.213421	0.631307	DDI2/HECTD1/NGLY1/VPS16/VPS18/FLCN/HSF1/RNF8/UBE2C
GO:0040013	negative regulation of locomotion	30	0.0689655	0.0307692	2.24138	0.223241	0.647897	FLCN/PDCD10
GO:0071383	cellular response to steroid hormone stimulus	30	0.0689655	0.0307692	2.24138	0.223241	0.647897	VPS18/DAXX
GO:1901566	organonitrogen compound biosynthetic process	140	0.206897	0.14359	1.44089	0.227209	0.647897	NFE2L1/CDK4/ALG12/ALG9/FLCN/MRPL28
GO:0042981	regulation of apoptotic process	170	0.241379	0.174359	1.38438	0.228968	0.647897	ARF4/CHD8/CDK4/DAXX/FLCN/HSF1/PDCD10
GO:0051726	regulation of cell cycle	170	0.241379	0.174359	1.38438	0.228968	0.647897	E2F7/CDK4/ACTB/DOT1L/FLCN/HSF1/UBE2C
GO:0051345	positive regulation of hydrolase activity	56	0.103448	0.0574359	1.80111	0.229394	0.647897	ARF4/FLCN/HSF1
GO:0007166	cell surface receptor signaling pathway	231	0.310345	0.236923	1.3099	0.229751	0.647897	ARF4/CHD8/CABIN1/CDK4/DAXX/DOT1L/FLCN/HSF1/PDCD10
GO:0001934	positive regulation of protein phosphorylation	84	0.137931	0.0861538	1.60099	0.235002	0.650706	DAXX/FLCN/HSF1/PDCD10
GO:0031331	positive regulation of cellular catabolic process	57	0.103448	0.0584615	1.76951	0.237497	0.650706	HECTD1/FLCN/HSF1
GO:0034330	cell junction organization	57	0.103448	0.0584615	1.76951	0.237497	0.650706	ARF4/ACTB/FLCN
GO:0043067	regulation of programmed cell death	172	0.241379	0.17641	1.36828	0.238438	0.650706	ARF4/CHD8/CDK4/DAXX/FLCN/HSF1/PDCD10
GO:0051276	chromosome organization	172	0.241379	0.17641	1.36828	0.238438	0.650706	CHD8/CABIN1/ACTB/DAXX/DOT1L/RNF8/UBE2C
GO:0006914	autophagy	58	0.103448	0.0594872	1.739	0.245657	0.653636	VPS16/VPS18/FLCN
GO:0061919	process utilizing autophagic mechanism	58	0.103448	0.0594872	1.739	0.245657	0.653636	VPS16/VPS18/FLCN
GO:0050808	synapse organization	32	0.0689655	0.0328205	2.10129	0.245693	0.653636	ARF4/ACTB
GO:1903320	regulation of protein modification by small protein conjugation or removal	32	0.0689655	0.0328205	2.10129	0.245693	0.653636	DAXX/UBE2C
GO:0016570	histone modification	87	0.137931	0.0892308	1.54578	0.255125	0.65409	CXXC1/DOT1L/FLCN/RNF8
GO:0006810	transport	237	0.310345	0.243077	1.27674	0.25523	0.65409	ARF4/VPS16/SRPRA/VPS18/ACTB/ACTR1A/AP2S1/HSF1/PDCD10
GO:0007346	regulation of mitotic cell cycle	88	0.137931	0.0902564	1.52821	0.261925	0.65409	E2F7/CDK4/HSF1/UBE2C
GO:0043009	chordate embryonic development	88	0.137931	0.0902564	1.52821	0.261925	0.65409	CHD8/E2F7/HECTD1/FLCN
GO:0002009	morphogenesis of an epithelium	60	0.103448	0.0615385	1.68103	0.262127	0.65409	HECTD1/ACTB/PDCD10
GO:0032270	positive regulation of cellular protein metabolic process	178	0.241379	0.182564	1.32216	0.267707	0.65409	HECTD1/CDK4/DAXX/FLCN/HSF1/PDCD10/UBE2C
GO:0051603	proteolysis involved in cellular protein catabolic process	118	0.172414	0.121026	1.42461	0.268065	0.65409	DDI2/HECTD1/NGLY1/RNF8/UBE2C
GO:0018022	peptidyl-lysine methylation	34	0.0689655	0.0348718	1.97769	0.268267	0.65409	CXXC1/DOT1L
GO:0034968	histone lysine methylation	34	0.0689655	0.0348718	1.97769	0.268267	0.65409	CXXC1/DOT1L
GO:0042060	wound healing	34	0.0689655	0.0348718	1.97769	0.268267	0.65409	ACTB/PDCD10
GO:1901987	regulation of cell cycle phase transition	89	0.137931	0.0912821	1.51104	0.268767	0.65409	E2F7/CDK4/DOT1L/UBE2C
GO:0016567	protein ubiquitination	148	0.206897	0.151795	1.363	0.269297	0.65409	HECTD1/VPS18/DAXX/RNF181/RNF8/UBE2C
GO:0051253	negative regulation of RNA metabolic process	148	0.206897	0.151795	1.363	0.269297	0.65409	CHD8/E2F7/DAXX/FLCN/HSF1/RNF8
GO:0009792	embryo development ending in birth or egg hatching	90	0.137931	0.0923077	1.49425	0.275648	0.65409	CHD8/E2F7/HECTD1/FLCN
GO:0033993	response to lipid	90	0.137931	0.0923077	1.49425	0.275648	0.65409	CDK4/VPS18/DAXX/HSF1
GO:0006979	response to oxidative stress	62	0.103448	0.0635897	1.62681	0.278766	0.65409	NFE2L1/HSF1/PDCD10
GO:1901990	regulation of mitotic cell cycle phase transition	62	0.103448	0.0635897	1.62681	0.278766	0.65409	E2F7/CDK4/UBE2C
GO:0006897	endocytosis	35	0.0689655	0.0358974	1.92118	0.279572	0.65409	ACTB/AP2S1
GO:0016571	histone methylation	35	0.0689655	0.0358974	1.92118	0.279572	0.65409	CXXC1/DOT1L
GO:0060627	regulation of vesicle-mediated transport	35	0.0689655	0.0358974	1.92118	0.279572	0.65409	VPS18/AP2S1
GO:0032880	regulation of protein localization	91	0.137931	0.0933333	1.47783	0.282564	0.65409	HECTD1/ACTB/FLCN/PDCD10
GO:0060341	regulation of cellular localization	91	0.137931	0.0933333	1.47783	0.282564	0.65409	HECTD1/ACTB/FLCN/PDCD10
GO:0001932	regulation of protein phosphorylation	121	0.172414	0.124103	1.38928	0.286177	0.65409	ACTB/DAXX/FLCN/HSF1/PDCD10
GO:0010564	regulation of cell cycle process	121	0.172414	0.124103	1.38928	0.286177	0.65409	E2F7/CDK4/DOT1L/FLCN/UBE2C
GO:0031401	positive regulation of protein modification process	121	0.172414	0.124103	1.38928	0.286177	0.65409	DAXX/FLCN/HSF1/PDCD10/UBE2C
GO:0010941	regulation of cell death	182	0.241379	0.186667	1.2931	0.287858	0.65409	ARF4/CHD8/CDK4/DAXX/FLCN/HSF1/PDCD10
GO:0008284	positive regulation of cell population proliferation	92	0.137931	0.094359	1.46177	0.289514	0.65409	CDK4/DOT1L/HSF1/PDCD10
GO:0044085	cellular component biogenesis	245	0.310345	0.251282	1.23505	0.290846	0.65409	ARF4/CABIN1/ACTB/AP2S1/DAXX/FLCN/HSF1/PDCD10/UBE2C
GO:0034329	cell junction assembly	36	0.0689655	0.0369231	1.86782	0.290875	0.65409	ACTB/FLCN
GO:0070887	cellular response to chemical stimulus	277	0.344828	0.284103	1.21374	0.292253	0.65409	NFE2L1/DDI2/NGLY1/CDK4/VPS18/ACTB/DAXX/FLCN/HSF1/PDCD10
GO:0000209	protein polyubiquitination	64	0.103448	0.065641	1.57597	0.295534	0.657953	HECTD1/RNF8/UBE2C
GO:0006479	protein methylation	37	0.0689655	0.0379487	1.81733	0.302167	0.662263	CXXC1/DOT1L
GO:0008213	protein alkylation	37	0.0689655	0.0379487	1.81733	0.302167	0.662263	CXXC1/DOT1L
GO:0071375	cellular response to peptide hormone stimulus	37	0.0689655	0.0379487	1.81733	0.302167	0.662263	CDK4/HSF1
GO:0044257	cellular protein catabolic process	124	0.172414	0.127179	1.35567	0.304569	0.664086	DDI2/HECTD1/NGLY1/RNF8/UBE2C
GO:0071495	cellular response to endogenous stimulus	156	0.206897	0.16	1.2931	0.313515	0.673535	CDK4/VPS18/ACTB/DAXX/FLCN/HSF1
GO:0051234	establishment of localization	250	0.310345	0.25641	1.21034	0.313929	0.673535	ARF4/VPS16/SRPRA/VPS18/ACTB/ACTR1A/AP2S1/HSF1/PDCD10
GO:0051247	positive regulation of protein metabolic process	188	0.241379	0.192821	1.25183	0.318888	0.673535	HECTD1/CDK4/DAXX/FLCN/HSF1/PDCD10/UBE2C
GO:0009896	positive regulation of catabolic process	67	0.103448	0.0687179	1.5054	0.320853	0.673535	HECTD1/FLCN/HSF1
GO:0007049	cell cycle	252	0.310345	0.258462	1.20074	0.323316	0.673535	E2F7/CDK4/WDHD1/ACTB/DOT1L/FLCN/HSF1/RNF8/UBE2C
GO:0000122	negative regulation of transcription by RNA polymerase II	97	0.137931	0.0994872	1.38642	0.324676	0.673535	CHD8/E2F7/FLCN/HSF1
GO:0003006	developmental process involved in reproduction	97	0.137931	0.0994872	1.38642	0.324676	0.673535	E2F7/HECTD1/ACTR1A/RNF8
GO:0042327	positive regulation of phosphorylation	97	0.137931	0.0994872	1.38642	0.324676	0.673535	DAXX/FLCN/HSF1/PDCD10
GO:0006303	double-strand break repair via nonhomologous end joining	39	0.0689655	0.04	1.72414	0.324682	0.673535	HSF1/RNF8
GO:0032446	protein modification by small protein conjugation	158	0.206897	0.162051	1.27674	0.324826	0.673535	HECTD1/VPS18/DAXX/RNF181/RNF8/UBE2C
GO:0006468	protein phosphorylation	160	0.206897	0.164103	1.26078	0.336218	0.693757	CDK4/ACTB/DAXX/FLCN/HSF1/PDCD10
GO:0065003	protein-containing complex assembly	130	0.172414	0.133333	1.2931	0.342002	0.702267	CABIN1/AP2S1/DAXX/HSF1/UBE2C
GO:0048545	response to steroid hormone	41	0.0689655	0.0420513	1.64003	0.347048	0.709186	VPS18/DAXX
GO:0044265	cellular macromolecule catabolic process	163	0.206897	0.167179	1.23757	0.353438	0.71877	DDI2/HECTD1/NGLY1/HSF1/RNF8/UBE2C
GO:0007283	spermatogenesis	42	0.0689655	0.0430769	1.60099	0.358158	0.718875	ACTR1A/RNF8
GO:0009725	response to hormone	102	0.137931	0.104615	1.31846	0.360287	0.718875	CDK4/VPS18/DAXX/HSF1
GO:0010562	positive regulation of phosphorus metabolic process	102	0.137931	0.104615	1.31846	0.360287	0.718875	DAXX/FLCN/HSF1/PDCD10
GO:0045937	positive regulation of phosphate metabolic process	102	0.137931	0.104615	1.31846	0.360287	0.718875	DAXX/FLCN/HSF1/PDCD10
GO:0018205	peptidyl-lysine modification	72	0.103448	0.0738462	1.40086	0.363211	0.721306	CXXC1/DOT1L/FLCN
GO:0006282	regulation of DNA repair	43	0.0689655	0.0441026	1.56375	0.369209	0.724426	HSF1/RNF8
GO:0000165	MAPK cascade	73	0.103448	0.0748718	1.38167	0.371671	0.724426	FLCN/HSF1/PDCD10
GO:0001568	blood vessel development	73	0.103448	0.0748718	1.38167	0.371671	0.724426	E2F7/HECTD1/PDCD10
GO:0044770	cell cycle phase transition	104	0.137931	0.106667	1.2931	0.374588	0.724426	E2F7/CDK4/DOT1L/UBE2C
GO:0065008	regulation of biological quality	263	0.310345	0.269744	1.15052	0.376206	0.724426	ARF4/DDI2/CDK4/VPS18/ACTB/FLCN/HSF1/PDCD10/UBE2C
GO:0010942	positive regulation of cell death	74	0.103448	0.0758974	1.363	0.380119	0.724426	CDK4/DAXX/FLCN
GO:0045859	regulation of protein kinase activity	74	0.103448	0.0758974	1.363	0.380119	0.724426	ACTB/DAXX/PDCD10
GO:0048729	tissue morphogenesis	74	0.103448	0.0758974	1.363	0.380119	0.724426	HECTD1/ACTB/PDCD10
GO:0048232	male gamete generation	44	0.0689655	0.0451282	1.52821	0.380195	0.724426	ACTR1A/RNF8
GO:0071310	cellular response to organic substance	233	0.275862	0.238974	1.15436	0.387631	0.735283	NGLY1/CDK4/VPS18/ACTB/DAXX/FLCN/HSF1/PDCD10
GO:0031647	regulation of protein stability	45	0.0689655	0.0461538	1.49425	0.391111	0.738299	DDI2/PDCD10
GO:0030163	protein catabolic process	138	0.172414	0.141538	1.21814	0.392712	0.738299	DDI2/HECTD1/NGLY1/RNF8/UBE2C
GO:0000082	G1/S transition of mitotic cell cycle	46	0.0689655	0.0471795	1.46177	0.401951	0.738406	E2F7/CDK4
GO:0048568	embryonic organ development	46	0.0689655	0.0471795	1.46177	0.401951	0.738406	E2F7/HECTD1
GO:0043066	negative regulation of apoptotic process	108	0.137931	0.110769	1.24521	0.403186	0.738406	ARF4/CHD8/HSF1/PDCD10
GO:0001944	vasculature development	77	0.103448	0.0789744	1.3099	0.405353	0.738406	E2F7/HECTD1/PDCD10
GO:0044093	positive regulation of molecular function	172	0.206897	0.17641	1.17281	0.405711	0.738406	ARF4/DAXX/FLCN/HSF1/PDCD10/UBE2C
GO:2000113	negative regulation of cellular macromolecule biosynthetic process	172	0.206897	0.17641	1.17281	0.405711	0.738406	CHD8/E2F7/DAXX/FLCN/HSF1/RNF8
GO:0035295	tube development	109	0.137931	0.111795	1.23379	0.410321	0.738406	CHD8/E2F7/HECTD1/PDCD10
GO:0010558	negative regulation of macromolecule biosynthetic process	173	0.206897	0.177436	1.16604	0.411549	0.738406	CHD8/E2F7/DAXX/FLCN/HSF1/RNF8
GO:0022411	cellular component disassembly	47	0.0689655	0.0482051	1.43067	0.412709	0.738406	VPS16/HSF1
GO:0070482	response to oxygen levels	47	0.0689655	0.0482051	1.43067	0.412709	0.738406	CDK4/HSF1
GO:0044772	mitotic cell cycle phase transition	78	0.103448	0.08	1.2931	0.413717	0.738406	E2F7/CDK4/UBE2C
GO:0071417	cellular response to organonitrogen compound	78	0.103448	0.08	1.2931	0.413717	0.738406	CDK4/ACTB/HSF1
GO:0043069	negative regulation of programmed cell death	110	0.137931	0.112821	1.22257	0.417446	0.740044	ARF4/CHD8/HSF1/PDCD10
GO:0031327	negative regulation of cellular biosynthetic process	175	0.206897	0.179487	1.15271	0.423227	0.740044	CHD8/E2F7/DAXX/FLCN/HSF1/RNF8
GO:0070647	protein modification by small protein conjugation or removal	175	0.206897	0.179487	1.15271	0.423227	0.740044	HECTD1/VPS18/DAXX/RNF181/RNF8/UBE2C
GO:0001525	angiogenesis	48	0.0689655	0.0492308	1.40086	0.423382	0.740044	E2F7/PDCD10
GO:0043434	response to peptide hormone	48	0.0689655	0.0492308	1.40086	0.423382	0.740044	CDK4/HSF1
GO:0031399	regulation of protein modification process	176	0.206897	0.180513	1.14616	0.429065	0.743096	ACTB/DAXX/FLCN/HSF1/PDCD10/UBE2C
GO:0044843	cell cycle G1/S phase transition	49	0.0689655	0.0502564	1.37227	0.433964	0.743096	E2F7/CDK4
GO:0045860	positive regulation of protein kinase activity	49	0.0689655	0.0502564	1.37227	0.433964	0.743096	DAXX/PDCD10
GO:0071900	regulation of protein serine/threonine kinase activity	49	0.0689655	0.0502564	1.37227	0.433964	0.743096	ACTB/PDCD10
GO:1901653	cellular response to peptide	49	0.0689655	0.0502564	1.37227	0.433964	0.743096	CDK4/HSF1
GO:0042325	regulation of phosphorylation	145	0.172414	0.148718	1.15933	0.437223	0.743096	ACTB/DAXX/FLCN/HSF1/PDCD10
GO:0051347	positive regulation of transferase activity	81	0.103448	0.0830769	1.24521	0.438626	0.743096	DAXX/PDCD10/UBE2C
GO:0042127	regulation of cell population proliferation	178	0.206897	0.182564	1.13328	0.440733	0.743096	E2F7/CDK4/DOT1L/FLCN/HSF1/PDCD10
GO:0000278	mitotic cell cycle	146	0.172414	0.149744	1.15139	0.443558	0.743096	E2F7/CDK4/WDHD1/HSF1/UBE2C
GO:0007610	behavior	50	0.0689655	0.0512821	1.34483	0.444452	0.743096	ARF4/CHD8
GO:1901214	regulation of neuron death	50	0.0689655	0.0512821	1.34483	0.444452	0.743096	DAXX/HSF1
GO:0009890	negative regulation of biosynthetic process	179	0.206897	0.18359	1.12695	0.446561	0.743682	CHD8/E2F7/DAXX/FLCN/HSF1/RNF8
GO:0051049	regulation of transport	115	0.137931	0.117949	1.16942	0.452855	0.747201	VPS18/ACTB/AP2S1/PDCD10
GO:0051338	regulation of transferase activity	115	0.137931	0.117949	1.16942	0.452855	0.747201	ACTB/DAXX/PDCD10/UBE2C
GO:0051336	regulation of hydrolase activity	83	0.103448	0.0851282	1.21521	0.455051	0.747201	ARF4/FLCN/HSF1
GO:0009057	macromolecule catabolic process	181	0.206897	0.185641	1.1145	0.458198	0.747201	DDI2/HECTD1/NGLY1/HSF1/RNF8/UBE2C
GO:0009719	response to endogenous stimulus	181	0.206897	0.185641	1.1145	0.458198	0.747201	CDK4/VPS18/ACTB/DAXX/FLCN/HSF1
GO:0006508	proteolysis	182	0.206897	0.186667	1.10837	0.464005	0.747201	DDI2/HECTD1/NGLY1/HSF1/RNF8/UBE2C
GO:0045934	negative regulation of nucleobase-containing compound metabolic process	182	0.206897	0.186667	1.10837	0.464005	0.747201	CHD8/E2F7/DAXX/FLCN/HSF1/RNF8
GO:0002520	immune system development	117	0.137931	0.12	1.14943	0.466881	0.747201	HECTD1/FLCN/HSF1/RNF8
GO:0007420	brain development	85	0.103448	0.0871795	1.18661	0.471306	0.747201	ARF4/CHD8/ACTB
GO:0010243	response to organonitrogen compound	118	0.137931	0.121026	1.13968	0.473857	0.747201	NGLY1/CDK4/ACTB/HSF1
GO:0018193	peptidyl-amino acid modification	151	0.172414	0.154872	1.11327	0.475058	0.747201	CXXC1/DOT1L/FLCN/HSF1/PDCD10
GO:0032259	methylation	53	0.0689655	0.054359	1.26871	0.475312	0.747201	CXXC1/DOT1L
GO:0043414	macromolecule methylation	53	0.0689655	0.054359	1.26871	0.475312	0.747201	CXXC1/DOT1L
GO:0032879	regulation of localization	184	0.206897	0.188718	1.09633	0.475591	0.747201	HECTD1/VPS18/ACTB/AP2S1/FLCN/PDCD10
GO:1901575	organic substance catabolic process	217	0.241379	0.222564	1.08454	0.47573	0.747201	DDI2/HECTD1/NGLY1/CDK4/HSF1/RNF8/UBE2C
GO:0060429	epithelium development	119	0.137931	0.122051	1.13011	0.480806	0.747201	E2F7/HECTD1/ACTB/PDCD10
GO:0060548	negative regulation of cell death	119	0.137931	0.122051	1.13011	0.480806	0.747201	ARF4/CHD8/HSF1/PDCD10
GO:0010033	response to organic substance	285	0.310345	0.292308	1.06171	0.485234	0.747201	DDI2/NGLY1/CDK4/VPS18/ACTB/DAXX/FLCN/HSF1/PDCD10
GO:0006915	apoptotic process	219	0.241379	0.224615	1.07463	0.48658	0.747201	ARF4/CHD8/CDK4/DAXX/FLCN/HSF1/PDCD10
GO:0048870	cell motility	121	0.137931	0.124103	1.11143	0.494617	0.747201	ARF4/ACTB/FLCN/PDCD10
GO:0051674	localization of cell	121	0.137931	0.124103	1.11143	0.494617	0.747201	ARF4/ACTB/FLCN/PDCD10
GO:0010212	response to ionizing radiation	55	0.0689655	0.0564103	1.22257	0.49535	0.747201	HSF1/RNF8
GO:0031667	response to nutrient levels	55	0.0689655	0.0564103	1.22257	0.49535	0.747201	FLCN/HSF1
GO:0050877	nervous system process	55	0.0689655	0.0564103	1.22257	0.49535	0.747201	ARF4/CHD8
GO:0070997	neuron death	55	0.0689655	0.0564103	1.22257	0.49535	0.747201	DAXX/HSF1
GO:0012501	programmed cell death	221	0.241379	0.226667	1.06491	0.497392	0.747201	ARF4/CHD8/CDK4/DAXX/FLCN/HSF1/PDCD10
GO:1901565	organonitrogen compound catabolic process	155	0.172414	0.158974	1.08454	0.499961	0.747201	DDI2/HECTD1/NGLY1/RNF8/UBE2C
GO:1901701	cellular response to oxygen-containing compound	122	0.137931	0.125128	1.10232	0.501476	0.747201	CDK4/ACTB/HSF1/PDCD10
GO:0008285	negative regulation of cell population proliferation	89	0.103448	0.0912821	1.13328	0.503233	0.747201	E2F7/FLCN/PDCD10
GO:0035239	tube morphogenesis	89	0.103448	0.0912821	1.13328	0.503233	0.747201	E2F7/HECTD1/PDCD10
GO:0007169	transmembrane receptor protein tyrosine kinase signaling pathway	56	0.0689655	0.0574359	1.20074	0.5052	0.747201	ARF4/CDK4
GO:0045862	positive regulation of proteolysis	56	0.0689655	0.0574359	1.20074	0.5052	0.747201	HECTD1/HSF1
GO:0009894	regulation of catabolic process	123	0.137931	0.126154	1.09336	0.508302	0.749124	HECTD1/CDK4/FLCN/HSF1
GO:0016310	phosphorylation	190	0.206897	0.194872	1.06171	0.510042	0.749124	CDK4/ACTB/DAXX/FLCN/HSF1/PDCD10
GO:0042770	signal transduction in response to DNA damage	57	0.0689655	0.0584615	1.17967	0.514934	0.750483	E2F7/DOT1L
GO:0019220	regulation of phosphate metabolic process	158	0.172414	0.162051	1.06395	0.518411	0.750483	ACTB/DAXX/FLCN/HSF1/PDCD10
GO:0051174	regulation of phosphorus metabolic process	158	0.172414	0.162051	1.06395	0.518411	0.750483	ACTB/DAXX/FLCN/HSF1/PDCD10
GO:0060322	head development	91	0.103448	0.0933333	1.10837	0.518871	0.750483	ARF4/CHD8/ACTB
GO:0009991	response to extracellular stimulus	58	0.0689655	0.0594872	1.15933	0.524551	0.750483	FLCN/HSF1
GO:0044255	cellular lipid metabolic process	58	0.0689655	0.0594872	1.15933	0.524551	0.750483	ALG12/ALG9
GO:0007167	enzyme linked receptor protein signaling pathway	92	0.103448	0.094359	1.09633	0.526602	0.750483	ARF4/CDK4/FLCN
GO:0030097	hemopoiesis	92	0.103448	0.094359	1.09633	0.526602	0.750483	HECTD1/FLCN/HSF1
GO:0032268	regulation of cellular protein metabolic process	260	0.275862	0.266667	1.03448	0.526935	0.750483	HECTD1/CDK4/ACTB/DAXX/FLCN/HSF1/PDCD10/UBE2C
GO:0006261	DNA-dependent DNA replication	59	0.0689655	0.0605128	1.13968	0.534049	0.755843	E2F7/WDHD1
GO:0043549	regulation of kinase activity	93	0.103448	0.0953846	1.08454	0.534272	0.755843	ACTB/DAXX/PDCD10
GO:0002521	leukocyte differentiation	60	0.0689655	0.0615385	1.12069	0.543426	0.761156	HECTD1/HSF1
GO:0007276	gamete generation	60	0.0689655	0.0615385	1.12069	0.543426	0.761156	ACTR1A/RNF8
GO:0048514	blood vessel morphogenesis	60	0.0689655	0.0615385	1.12069	0.543426	0.761156	E2F7/PDCD10
GO:0006412	translation	61	0.0689655	0.0625641	1.10232	0.55268	0.771563	CDK4/MRPL28
GO:0008219	cell death	232	0.241379	0.237949	1.01442	0.555871	0.773465	ARF4/CHD8/CDK4/DAXX/FLCN/HSF1/PDCD10
GO:0040008	regulation of growth	62	0.0689655	0.0635897	1.08454	0.56181	0.77662	CDK4/FLCN
GO:1901652	response to peptide	62	0.0689655	0.0635897	1.08454	0.56181	0.77662	CDK4/HSF1
GO:0043408	regulation of MAPK cascade	63	0.0689655	0.0646154	1.06732	0.570816	0.786499	FLCN/PDCD10
GO:0009790	embryo development	133	0.137931	0.13641	1.01115	0.574433	0.788461	CHD8/E2F7/HECTD1/FLCN
GO:0048534	hematopoietic or lymphoid organ development	99	0.103448	0.101538	1.01881	0.578931	0.788461	HECTD1/FLCN/HSF1
GO:0033674	positive regulation of kinase activity	64	0.0689655	0.065641	1.05065	0.579696	0.788461	DAXX/PDCD10
GO:0051054	positive regulation of DNA metabolic process	64	0.0689655	0.065641	1.05065	0.579696	0.788461	HSF1/RNF8
GO:0001775	cell activation	100	0.103448	0.102564	1.00862	0.586134	0.790024	HECTD1/ACTB/RNF8
GO:0019953	sexual reproduction	65	0.0689655	0.0666667	1.03448	0.58845	0.790024	ACTR1A/RNF8
GO:0043065	positive regulation of apoptotic process	65	0.0689655	0.0666667	1.03448	0.58845	0.790024	CDK4/FLCN
GO:0043068	positive regulation of programmed cell death	65	0.0689655	0.0666667	1.03448	0.58845	0.790024	CDK4/FLCN
GO:0031329	regulation of cellular catabolic process	101	0.103448	0.10359	0.998634	0.593267	0.790024	HECTD1/FLCN/HSF1
GO:0048608	reproductive structure development	66	0.0689655	0.0676923	1.01881	0.597076	0.790024	E2F7/HECTD1
GO:0061458	reproductive system development	66	0.0689655	0.0676923	1.01881	0.597076	0.790024	E2F7/HECTD1
GO:1901988	negative regulation of cell cycle phase transition	66	0.0689655	0.0676923	1.01881	0.597076	0.790024	E2F7/DOT1L
GO:0008283	cell population proliferation	207	0.206897	0.212308	0.974513	0.603604	0.790024	E2F7/CDK4/DOT1L/FLCN/HSF1/PDCD10
GO:0043043	peptide biosynthetic process	67	0.0689655	0.0687179	1.0036	0.605576	0.790024	CDK4/MRPL28
GO:0043161	proteasome-mediated ubiquitin-dependent protein catabolic process	67	0.0689655	0.0687179	1.0036	0.605576	0.790024	HECTD1/UBE2C
GO:2001020	regulation of response to DNA damage stimulus	67	0.0689655	0.0687179	1.0036	0.605576	0.790024	HSF1/RNF8
GO:0040011	locomotion	138	0.137931	0.141538	0.974513	0.605814	0.790024	ARF4/ACTB/FLCN/PDCD10
GO:0048646	anatomical structure formation involved in morphogenesis	103	0.103448	0.105641	0.979243	0.607313	0.790024	E2F7/HECTD1/PDCD10
GO:0051128	regulation of cellular component organization	208	0.206897	0.213333	0.969828	0.60886	0.790024	ARF4/AP2S1/FLCN/HSF1/PDCD10/UBE2C
GO:0051246	regulation of protein metabolic process	277	0.275862	0.284103	0.970995	0.610905	0.790253	HECTD1/CDK4/ACTB/DAXX/FLCN/HSF1/PDCD10/UBE2C
GO:0042592	homeostatic process	140	0.137931	0.14359	0.960591	0.618013	0.79701	ACTB/FLCN/HSF1/UBE2C
GO:0051050	positive regulation of transport	69	0.0689655	0.0707692	0.974513	0.62219	0.79902	ACTB/PDCD10
GO:0009888	tissue development	176	0.172414	0.180513	0.955133	0.623349	0.79902	E2F7/HECTD1/CDK4/ACTB/PDCD10
GO:0044419	biological process involved in interspecies interaction between organisms	106	0.103448	0.108718	0.951529	0.627826	0.802328	CDK4/VPS18/HSF1
GO:0007417	central nervous system development	107	0.103448	0.109744	0.942636	0.634512	0.807782	ARF4/CHD8/ACTB
GO:0006928	movement of cell or subcellular component	143	0.137931	0.146667	0.940439	0.635914	0.807782	ARF4/ACTB/FLCN/PDCD10
GO:0033365	protein localization to organelle	108	0.103448	0.110769	0.933908	0.641121	0.811401	ARF4/SRPRA/FLCN
GO:0048513	animal organ development	286	0.275862	0.293333	0.940439	0.652791	0.811401	ARF4/CHD8/E2F7/HECTD1/CDK4/ACTB/FLCN/HSF1
GO:0010948	negative regulation of cell cycle process	73	0.0689655	0.0748718	0.921115	0.653885	0.811401	E2F7/DOT1L
GO:0032504	multicellular organism reproduction	73	0.0689655	0.0748718	0.921115	0.653885	0.811401	ACTR1A/RNF8
GO:0048609	multicellular organismal reproductive process	73	0.0689655	0.0748718	0.921115	0.653885	0.811401	ACTR1A/RNF8
GO:0006511	ubiquitin-dependent protein catabolic process	110	0.103448	0.112821	0.916928	0.654108	0.811401	HECTD1/RNF8/UBE2C
GO:0019941	modification-dependent protein catabolic process	110	0.103448	0.112821	0.916928	0.654108	0.811401	HECTD1/RNF8/UBE2C
GO:0043632	modification-dependent macromolecule catabolic process	110	0.103448	0.112821	0.916928	0.654108	0.811401	HECTD1/RNF8/UBE2C
GO:0010628	positive regulation of gene expression	111	0.103448	0.113846	0.908667	0.660484	0.815772	CDK4/HSF1/PDCD10
GO:0071345	cellular response to cytokine stimulus	74	0.0689655	0.0758974	0.908667	0.661489	0.815772	CDK4/PDCD10
GO:0072359	circulatory system development	112	0.103448	0.114872	0.900554	0.666782	0.81991	E2F7/HECTD1/PDCD10
GO:0016477	cell migration	113	0.103448	0.115897	0.892585	0.673001	0.825158	ARF4/FLCN/PDCD10
GO:0010629	negative regulation of gene expression	114	0.103448	0.116923	0.884755	0.679142	0.826112	FLCN/HSF1/PDCD10
GO:0000003	reproduction	151	0.137931	0.154872	0.890614	0.681202	0.826112	E2F7/HECTD1/ACTR1A/RNF8
GO:0022414	reproductive process	151	0.137931	0.154872	0.890614	0.681202	0.826112	E2F7/HECTD1/ACTR1A/RNF8
GO:0006518	peptide metabolic process	77	0.0689655	0.0789744	0.873265	0.683544	0.826112	CDK4/MRPL28
GO:0030334	regulation of cell migration	77	0.0689655	0.0789744	0.873265	0.683544	0.826112	FLCN/PDCD10
GO:0043604	amide biosynthetic process	78	0.0689655	0.08	0.862069	0.690645	0.829951	CDK4/MRPL28
GO:0051129	negative regulation of cellular component organization	78	0.0689655	0.08	0.862069	0.690645	0.829951	FLCN/HSF1
GO:0022402	cell cycle process	190	0.172414	0.194872	0.884755	0.696041	0.833598	E2F7/CDK4/DOT1L/FLCN/UBE2C
GO:0051241	negative regulation of multicellular organismal process	79	0.0689655	0.0810256	0.851157	0.697621	0.833598	FLCN/PDCD10
GO:0009628	response to abiotic stimulus	155	0.137931	0.158974	0.867631	0.702458	0.837014	CDK4/DAXX/HSF1/RNF8
GO:2000145	regulation of cell motility	80	0.0689655	0.0820513	0.840517	0.704474	0.837058	FLCN/PDCD10
GO:0030162	regulation of proteolysis	81	0.0689655	0.0830769	0.83014	0.711205	0.840207	HECTD1/HSF1
GO:0046649	lymphocyte activation	81	0.0689655	0.0830769	0.83014	0.711205	0.840207	HECTD1/RNF8
GO:0034097	response to cytokine	82	0.0689655	0.0841026	0.820017	0.717813	0.840207	CDK4/PDCD10
GO:0048585	negative regulation of response to stimulus	159	0.137931	0.163077	0.845804	0.722767	0.840207	CHD8/VPS18/FLCN/HSF1
GO:0044703	multi-organism reproductive process	83	0.0689655	0.0851282	0.810137	0.724301	0.840207	ACTR1A/RNF8
GO:0051270	regulation of cellular component movement	83	0.0689655	0.0851282	0.810137	0.724301	0.840207	FLCN/PDCD10
GO:0051704	multi-organism process	83	0.0689655	0.0851282	0.810137	0.724301	0.840207	ACTR1A/RNF8
GO:0040012	regulation of locomotion	84	0.0689655	0.0861538	0.800493	0.730669	0.840207	FLCN/PDCD10
GO:0080135	regulation of cellular response to stress	123	0.103448	0.126154	0.820017	0.73084	0.840207	HSF1/PDCD10/RNF8
GO:1901700	response to oxygen-containing compound	161	0.137931	0.165128	0.835297	0.732562	0.840207	CDK4/ACTB/HSF1/PDCD10
GO:0009968	negative regulation of signal transduction	124	0.103448	0.127179	0.813404	0.736189	0.840207	CHD8/VPS18/FLCN
GO:0006260	DNA replication	85	0.0689655	0.0871795	0.791075	0.736919	0.840207	E2F7/WDHD1
GO:0031175	neuron projection development	85	0.0689655	0.0871795	0.791075	0.736919	0.840207	ARF4/ACTB
GO:0043207	response to external biotic stimulus	85	0.0689655	0.0871795	0.791075	0.736919	0.840207	CDK4/HSF1
GO:0051707	response to other organism	85	0.0689655	0.0871795	0.791075	0.736919	0.840207	CDK4/HSF1
GO:0033043	regulation of organelle organization	126	0.103448	0.129231	0.800493	0.746653	0.84674	FLCN/PDCD10/UBE2C
GO:1903047	mitotic cell cycle process	126	0.103448	0.129231	0.800493	0.746653	0.84674	E2F7/CDK4/UBE2C
GO:0045786	negative regulation of cell cycle	87	0.0689655	0.0892308	0.772889	0.749067	0.847207	E2F7/DOT1L
GO:0045321	leukocyte activation	88	0.0689655	0.0902564	0.764107	0.754968	0.849946	HECTD1/RNF8
GO:0010648	negative regulation of cell communication	128	0.103448	0.131282	0.787985	0.756805	0.849946	CHD8/VPS18/FLCN
GO:0006796	phosphate-containing compound metabolic process	240	0.206897	0.246154	0.840517	0.757517	0.849946	CDK4/ACTB/DAXX/FLCN/HSF1/PDCD10
GO:0023057	negative regulation of signaling	129	0.103448	0.132308	0.781877	0.761765	0.852451	CHD8/VPS18/FLCN
GO:0006793	phosphorus metabolic process	242	0.206897	0.248205	0.833571	0.765417	0.852619	CDK4/ACTB/DAXX/FLCN/HSF1/PDCD10
GO:0009653	anatomical structure morphogenesis	206	0.172414	0.211282	0.816036	0.767749	0.852619	NFE2L1/E2F7/HECTD1/ACTB/PDCD10
GO:0009607	response to biotic stimulus	91	0.0689655	0.0933333	0.738916	0.771993	0.852619	CDK4/HSF1
GO:0048666	neuron development	91	0.0689655	0.0933333	0.738916	0.771993	0.852619	ARF4/ACTB
GO:0097190	apoptotic signaling pathway	91	0.0689655	0.0933333	0.738916	0.771993	0.852619	DAXX/PDCD10
GO:1902533	positive regulation of intracellular signal transduction	92	0.0689655	0.094359	0.730885	0.777446	0.856405	FLCN/PDCD10
GO:0051172	negative regulation of nitrogen compound metabolic process	249	0.206897	0.255385	0.810137	0.791713	0.869856	CHD8/E2F7/DAXX/FLCN/HSF1/RNF8
GO:0010605	negative regulation of macromolecule metabolic process	286	0.241379	0.293333	0.822884	0.794354	0.870187	CHD8/E2F7/DAXX/FLCN/HSF1/PDCD10/RNF8
GO:0043603	cellular amide metabolic process	96	0.0689655	0.0984615	0.700431	0.798186	0.870187	CDK4/MRPL28
GO:0044092	negative regulation of molecular function	96	0.0689655	0.0984615	0.700431	0.798186	0.870187	CABIN1/ACTB
GO:0051052	regulation of DNA metabolic process	97	0.0689655	0.0994872	0.69321	0.803109	0.873304	HSF1/RNF8
GO:0009314	response to radiation	98	0.0689655	0.100513	0.686137	0.807931	0.876295	HSF1/RNF8
GO:0009966	regulation of signal transduction	258	0.206897	0.264615	0.781877	0.822438	0.889748	CHD8/CDK4/VPS18/DOT1L/FLCN/PDCD10
GO:0051239	regulation of multicellular organismal process	185	0.137931	0.189744	0.726934	0.831687	0.897458	CDK4/FLCN/HSF1/PDCD10
GO:0003008	system process	104	0.0689655	0.106667	0.646552	0.834808	0.898428	ARF4/CHD8
GO:0007155	cell adhesion	105	0.0689655	0.107692	0.640394	0.838958	0.898428	ACTB/FLCN
GO:0022610	biological adhesion	105	0.0689655	0.107692	0.640394	0.838958	0.898428	ACTB/FLCN
GO:0120036	plasma membrane bounded cell projection organization	106	0.0689655	0.108718	0.634353	0.843018	0.900377	ARF4/ACTB
GO:0006281	DNA repair	189	0.137931	0.193846	0.711549	0.845035	0.900377	WDHD1/DOT1L/HSF1/RNF8
GO:0030030	cell projection organization	108	0.0689655	0.110769	0.622605	0.850874	0.901562	ARF4/ACTB
GO:0009605	response to external stimulus	192	0.137931	0.196923	0.700431	0.854491	0.901562	CHD8/CDK4/FLCN/HSF1
GO:0006302	double-strand break repair	109	0.0689655	0.111795	0.616893	0.854673	0.901562	HSF1/RNF8
GO:0040007	growth	109	0.0689655	0.111795	0.616893	0.854673	0.901562	CDK4/FLCN
GO:0006974	cellular response to DNA damage stimulus	233	0.172414	0.238974	0.721474	0.860524	0.903577	E2F7/WDHD1/DOT1L/HSF1/RNF8
GO:0031324	negative regulation of cellular metabolic process	271	0.206897	0.277949	0.74437	0.860855	0.903577	CHD8/E2F7/DAXX/FLCN/HSF1/RNF8
GO:0010646	regulation of cell communication	274	0.206897	0.281026	0.736219	0.868758	0.909616	CHD8/CDK4/VPS18/DOT1L/FLCN/PDCD10
GO:0007267	cell-cell signaling	114	0.0689655	0.116923	0.589837	0.872428	0.911203	CHD8/VPS18
GO:0023051	regulation of signaling	277	0.206897	0.284103	0.728246	0.876315	0.913008	CHD8/CDK4/VPS18/DOT1L/FLCN/PDCD10
GO:0030182	neuron differentiation	118	0.0689655	0.121026	0.569842	0.885234	0.914613	ARF4/ACTB
GO:0002376	immune system process	203	0.137931	0.208205	0.662477	0.885311	0.914613	HECTD1/FLCN/HSF1/RNF8
GO:0080134	regulation of response to stress	162	0.103448	0.166154	0.622605	0.885836	0.914613	HSF1/PDCD10/RNF8
GO:0035556	intracellular signal transduction	243	0.172414	0.249231	0.691784	0.886504	0.914613	E2F7/DOT1L/FLCN/HSF1/PDCD10
GO:0007399	nervous system development	209	0.137931	0.214359	0.643458	0.899744	0.926014	ARF4/CHD8/HECTD1/ACTB
GO:0044281	small molecule metabolic process	127	0.0689655	0.130256	0.52946	0.909974	0.934269	NFE2L1/FLCN
GO:0045595	regulation of cell differentiation	132	0.0689655	0.135385	0.509404	0.921552	0.943866	FLCN/HSF1
GO:0048699	generation of neurons	135	0.0689655	0.138462	0.498084	0.927839	0.948009	ARF4/ACTB
GO:0048468	cell development	184	0.103448	0.188718	0.548163	0.933849	0.951851	ARF4/ACTB/RNF8
GO:0009967	positive regulation of signal transduction	143	0.0689655	0.146667	0.470219	0.94244	0.956873	FLCN/PDCD10
GO:0006259	DNA metabolic process	233	0.137931	0.238974	0.577179	0.9433	0.956873	WDHD1/DOT1L/HSF1/RNF8
GO:0022008	neurogenesis	145	0.0689655	0.148718	0.463734	0.945643	0.956955	ARF4/ACTB
GO:0048584	positive regulation of response to stimulus	196	0.103448	0.201026	0.514602	0.95172	0.960805	FLCN/PDCD10/RNF8
GO:0050793	regulation of developmental process	200	0.103448	0.205128	0.50431	0.956644	0.961627	CDK4/FLCN/HSF1
GO:0010647	positive regulation of cell communication	155	0.0689655	0.158974	0.433815	0.959354	0.961627	FLCN/PDCD10
GO:0023056	positive regulation of signaling	155	0.0689655	0.158974	0.433815	0.959354	0.961627	FLCN/PDCD10
GO:1902531	regulation of intracellular signal transduction	159	0.0689655	0.163077	0.422902	0.963888	0.963888	FLCN/PDCD10

## Sheet: BTZ _ 1 _neg_gobp_enrich
ID	Description	size	real_frac	expected_frac	fold_enrichment	pvalue	p.adjust	geneID
GO:0045944	positive regulation of transcription by RNA polymerase II	115	0.315789	0.117949	2.67735	0.0176159	0.635349	ARF4/E2F7/CCNC/CHD8/FLCN/HSF1
GO:0009100	glycoprotein metabolic process	30	0.157895	0.0307692	5.13158	0.0182707	0.635349	NGLY1/ALG12/ALG9
GO:0001659	temperature homeostasis	12	0.105263	0.0123077	8.55263	0.0211491	0.635349	FLCN/HSF1
GO:0006487	protein N-linked glycosylation	12	0.105263	0.0123077	8.55263	0.0211491	0.635349	ALG12/ALG9
GO:0106106	cold-induced thermogenesis	12	0.105263	0.0123077	8.55263	0.0211491	0.635349	FLCN/HSF1
GO:0120161	regulation of cold-induced thermogenesis	12	0.105263	0.0123077	8.55263	0.0211491	0.635349	FLCN/HSF1
GO:1990845	adaptive thermogenesis	12	0.105263	0.0123077	8.55263	0.0211491	0.635349	FLCN/HSF1
GO:0051302	regulation of cell division	15	0.105263	0.0153846	6.84211	0.0324936	0.635349	E2F7/FLCN
GO:0045893	positive regulation of transcription, DNA-templated	171	0.368421	0.175385	2.10065	0.0347029	0.635349	ARF4/E2F7/CCNC/CHD8/CXXC1/FLCN/HSF1
GO:1902680	positive regulation of RNA biosynthetic process	171	0.368421	0.175385	2.10065	0.0347029	0.635349	ARF4/E2F7/CCNC/CHD8/CXXC1/FLCN/HSF1
GO:1903508	positive regulation of nucleic acid-templated transcription	171	0.368421	0.175385	2.10065	0.0347029	0.635349	ARF4/E2F7/CCNC/CHD8/CXXC1/FLCN/HSF1
GO:0006486	protein glycosylation	18	0.105263	0.0184615	5.70175	0.0457296	0.635349	ALG12/ALG9
GO:0035967	cellular response to topologically incorrect protein	18	0.105263	0.0184615	5.70175	0.0457296	0.635349	NGLY1/HSF1
GO:0043413	macromolecule glycosylation	18	0.105263	0.0184615	5.70175	0.0457296	0.635349	ALG12/ALG9
GO:1901137	carbohydrate derivative biosynthetic process	43	0.157895	0.0441026	3.58017	0.0472769	0.635349	ALG12/ALG9/FLCN
GO:0000910	cytokinesis	19	0.105263	0.0194872	5.40166	0.0505215	0.635349	E2F7/FLCN
GO:0070085	glycosylation	19	0.105263	0.0194872	5.40166	0.0505215	0.635349	ALG12/ALG9
GO:1901135	carbohydrate derivative metabolic process	75	0.210526	0.0769231	2.73684	0.0516195	0.635349	NGLY1/ALG12/ALG9/FLCN
GO:0051254	positive regulation of RNA metabolic process	186	0.368421	0.190769	1.93124	0.0524854	0.635349	ARF4/E2F7/CCNC/CHD8/CXXC1/FLCN/HSF1
GO:0016192	vesicle-mediated transport	78	0.210526	0.08	2.63158	0.0583233	0.664002	ARF4/ACTR1A/AP2S1/VPS18
GO:0035966	response to topologically incorrect protein	21	0.105263	0.0215385	4.88722	0.0606263	0.664002	NGLY1/HSF1
GO:0006357	regulation of transcription by RNA polymerase II	195	0.368421	0.2	1.84211	0.0656773	0.679848	NFE2L1/ARF4/E2F7/CCNC/CHD8/FLCN/HSF1
GO:0034622	cellular protein-containing complex assembly	82	0.210526	0.0841026	2.50321	0.0679848	0.679848	AP2S1/CABIN1/HSF1/UBE2C
GO:0009101	glycoprotein biosynthetic process	23	0.105263	0.0235897	4.46224	0.0713741	0.684002	ALG12/ALG9
GO:0045787	positive regulation of cell cycle	52	0.157895	0.0533333	2.96053	0.07575	0.690869	E2F7/HSF1/UBE2C
GO:0006366	transcription by RNA polymerase II	203	0.368421	0.208205	1.76951	0.0790868	0.690869	NFE2L1/ARF4/E2F7/CCNC/CHD8/FLCN/HSF1
GO:0010557	positive regulation of macromolecule biosynthetic process	207	0.368421	0.212308	1.73532	0.0864006	0.690869	ARF4/E2F7/CCNC/CHD8/CXXC1/FLCN/HSF1
GO:0045931	positive regulation of mitotic cell cycle	26	0.105263	0.0266667	3.94737	0.0885737	0.690869	HSF1/UBE2C
GO:0071241	cellular response to inorganic substance	26	0.105263	0.0266667	3.94737	0.0885737	0.690869	DDI2/HSF1
GO:0051345	positive regulation of hydrolase activity	56	0.157895	0.0574359	2.74906	0.0904373	0.690869	ARF4/FLCN/HSF1
GO:0031328	positive regulation of cellular biosynthetic process	211	0.368421	0.21641	1.70242	0.0941253	0.690869	ARF4/E2F7/CCNC/CHD8/CXXC1/FLCN/HSF1
GO:0009891	positive regulation of biosynthetic process	212	0.368421	0.217436	1.69439	0.0961209	0.690869	ARF4/E2F7/CCNC/CHD8/CXXC1/FLCN/HSF1
GO:0000122	negative regulation of transcription by RNA polymerase II	97	0.210526	0.0994872	2.11612	0.111372	0.753055	E2F7/CHD8/FLCN/HSF1
GO:0051640	organelle localization	30	0.105263	0.0307692	3.42105	0.113234	0.753055	FLCN/VPS18
GO:0001701	in utero embryonic development	62	0.157895	0.0635897	2.48302	0.114595	0.753055	E2F7/CHD8/FLCN
GO:0045935	positive regulation of nucleobase-containing compound metabolic process	226	0.368421	0.231795	1.58943	0.126769	0.809912	ARF4/E2F7/CCNC/CHD8/CXXC1/FLCN/HSF1
GO:0060627	regulation of vesicle-mediated transport	35	0.105263	0.0358974	2.93233	0.146282	0.84383	AP2S1/VPS18
GO:0006886	intracellular protein transport	70	0.157895	0.0717949	2.19925	0.150326	0.84383	ARF4/AP2S1/VPS18
GO:0006355	regulation of transcription, DNA-templated	286	0.421053	0.293333	1.43541	0.162772	0.84383	NFE2L1/ARF4/E2F7/CCNC/CHD8/CXXC1/FLCN/HSF1
GO:1903506	regulation of nucleic acid-templated transcription	286	0.421053	0.293333	1.43541	0.162772	0.84383	NFE2L1/ARF4/E2F7/CCNC/CHD8/CXXC1/FLCN/HSF1
GO:2001141	regulation of RNA biosynthetic process	286	0.421053	0.293333	1.43541	0.162772	0.84383	NFE2L1/ARF4/E2F7/CCNC/CHD8/CXXC1/FLCN/HSF1
GO:0010498	proteasomal protein catabolic process	73	0.157895	0.0748718	2.10887	0.164628	0.84383	DDI2/NGLY1/UBE2C
GO:0051301	cell division	74	0.157895	0.0758974	2.08037	0.169493	0.84383	E2F7/FLCN/UBE2C
GO:0006351	transcription, DNA-templated	291	0.421053	0.298462	1.41074	0.175787	0.84383	NFE2L1/ARF4/E2F7/CCNC/CHD8/CXXC1/FLCN/HSF1
GO:0097659	nucleic acid-templated transcription	291	0.421053	0.298462	1.41074	0.175787	0.84383	NFE2L1/ARF4/E2F7/CCNC/CHD8/CXXC1/FLCN/HSF1
GO:0032774	RNA biosynthetic process	292	0.421053	0.299487	1.40591	0.178455	0.84383	NFE2L1/ARF4/E2F7/CCNC/CHD8/CXXC1/FLCN/HSF1
GO:0090068	positive regulation of cell cycle process	40	0.105263	0.0410256	2.56579	0.181167	0.84383	E2F7/UBE2C
GO:0006629	lipid metabolic process	79	0.157895	0.0810256	1.9487	0.194484	0.84383	NFE2L1/ALG12/ALG9
GO:0006338	chromatin remodeling	43	0.105263	0.0441026	2.38678	0.202731	0.84383	CABIN1/CHD8
GO:0034599	cellular response to oxidative stress	44	0.105263	0.0451282	2.33254	0.209998	0.84383	NFE2L1/HSF1
GO:0051336	regulation of hydrolase activity	83	0.157895	0.0851282	1.85479	0.215185	0.84383	ARF4/FLCN/HSF1
GO:0048871	multicellular organismal homeostasis	45	0.105263	0.0461538	2.2807	0.217299	0.84383	FLCN/HSF1
GO:0050790	regulation of catalytic activity	215	0.315789	0.220513	1.43207	0.224972	0.84383	ARF4/CABIN1/CCNC/FLCN/HSF1/UBE2C
GO:0071705	nitrogen compound transport	128	0.210526	0.131282	1.60362	0.231516	0.84383	ARF4/AP2S1/HSF1/VPS18
GO:0065003	protein-containing complex assembly	130	0.210526	0.133333	1.57895	0.240347	0.84383	AP2S1/CABIN1/HSF1/UBE2C
GO:0007346	regulation of mitotic cell cycle	88	0.157895	0.0902564	1.7494	0.241794	0.84383	E2F7/HSF1/UBE2C
GO:0043009	chordate embryonic development	88	0.157895	0.0902564	1.7494	0.241794	0.84383	E2F7/CHD8/FLCN
GO:0009792	embryo development ending in birth or egg hatching	90	0.157895	0.0923077	1.71053	0.252628	0.84383	E2F7/CHD8/FLCN
GO:0045892	negative regulation of transcription, DNA-templated	133	0.210526	0.13641	1.54333	0.253772	0.84383	E2F7/CHD8/FLCN/HSF1
GO:1902679	negative regulation of RNA biosynthetic process	133	0.210526	0.13641	1.54333	0.253772	0.84383	E2F7/CHD8/FLCN/HSF1
GO:1903507	negative regulation of nucleic acid-templated transcription	133	0.210526	0.13641	1.54333	0.253772	0.84383	E2F7/CHD8/FLCN/HSF1
GO:0007610	behavior	50	0.105263	0.0512821	2.05263	0.254173	0.84383	ARF4/CHD8
GO:0043085	positive regulation of catalytic activity	134	0.210526	0.137436	1.53181	0.258292	0.84383	ARF4/FLCN/HSF1/UBE2C
GO:0071103	DNA conformation change	51	0.105263	0.0523077	2.01238	0.261597	0.84383	CABIN1/CHD8
GO:0022607	cellular component assembly	227	0.315789	0.232821	1.35636	0.267651	0.84383	ARF4/AP2S1/CABIN1/FLCN/HSF1/UBE2C
GO:0044248	cellular catabolic process	227	0.315789	0.232821	1.35636	0.267651	0.84383	DDI2/NGLY1/FLCN/HSF1/UBE2C/VPS18
GO:0062197	cellular response to chemical stress	52	0.105263	0.0533333	1.97368	0.269031	0.84383	NFE2L1/HSF1
GO:1901566	organonitrogen compound biosynthetic process	140	0.210526	0.14359	1.46617	0.285825	0.84383	NFE2L1/ALG12/ALG9/FLCN
GO:0031667	response to nutrient levels	55	0.105263	0.0564103	1.86603	0.291358	0.84383	FLCN/HSF1
GO:0050877	nervous system process	55	0.105263	0.0564103	1.86603	0.291358	0.84383	ARF4/CHD8
GO:0031331	positive regulation of cellular catabolic process	57	0.105263	0.0584615	1.80055	0.306237	0.84383	FLCN/HSF1
GO:0034330	cell junction organization	57	0.105263	0.0584615	1.80055	0.306237	0.84383	ARF4/FLCN
GO:0006914	autophagy	58	0.105263	0.0594872	1.76951	0.313666	0.84383	FLCN/VPS18
GO:0009991	response to extracellular stimulus	58	0.105263	0.0594872	1.76951	0.313666	0.84383	FLCN/HSF1
GO:0044255	cellular lipid metabolic process	58	0.105263	0.0594872	1.76951	0.313666	0.84383	ALG12/ALG9
GO:0061919	process utilizing autophagic mechanism	58	0.105263	0.0594872	1.76951	0.313666	0.84383	FLCN/VPS18
GO:0000278	mitotic cell cycle	146	0.210526	0.149744	1.40591	0.313949	0.84383	E2F7/WDHD1/HSF1/UBE2C
GO:0006261	DNA-dependent DNA replication	59	0.105263	0.0605128	1.73952	0.321085	0.84383	E2F7/WDHD1
GO:0051253	negative regulation of RNA metabolic process	148	0.210526	0.151795	1.38691	0.323427	0.84383	E2F7/CHD8/FLCN/HSF1
GO:0046907	intracellular transport	103	0.157895	0.105641	1.49463	0.324813	0.84383	ARF4/AP2S1/VPS18
GO:0071702	organic substance transport	149	0.210526	0.152821	1.37761	0.328181	0.84383	ARF4/AP2S1/HSF1/VPS18
GO:0043933	protein-containing complex subunit organization	150	0.210526	0.153846	1.36842	0.332945	0.84383	AP2S1/CABIN1/HSF1/UBE2C
GO:0015031	protein transport	105	0.157895	0.107692	1.46617	0.336079	0.84383	ARF4/AP2S1/VPS18
GO:0044085	cellular component biogenesis	245	0.315789	0.251282	1.25671	0.336151	0.84383	ARF4/AP2S1/CABIN1/FLCN/HSF1/UBE2C
GO:0006979	response to oxidative stress	62	0.105263	0.0635897	1.65535	0.343262	0.84383	NFE2L1/HSF1
GO:0010035	response to inorganic substance	62	0.105263	0.0635897	1.65535	0.343262	0.84383	DDI2/HSF1
GO:1901990	regulation of mitotic cell cycle phase transition	62	0.105263	0.0635897	1.65535	0.343262	0.84383	E2F7/UBE2C
GO:0043066	negative regulation of apoptotic process	108	0.157895	0.110769	1.42544	0.353003	0.84383	ARF4/CHD8/HSF1
GO:0009056	catabolic process	250	0.315789	0.25641	1.23158	0.355876	0.84383	DDI2/NGLY1/FLCN/HSF1/UBE2C/VPS18
GO:0034613	cellular protein localization	156	0.210526	0.16	1.31579	0.36169	0.84383	ARF4/AP2S1/FLCN/VPS18
GO:0043069	negative regulation of programmed cell death	110	0.157895	0.112821	1.39952	0.36429	0.84383	ARF4/CHD8/HSF1
GO:0071396	cellular response to lipid	65	0.105263	0.0666667	1.57895	0.365271	0.84383	HSF1/VPS18
GO:0070727	cellular macromolecule localization	157	0.210526	0.161026	1.30741	0.366501	0.84383	ARF4/AP2S1/FLCN/VPS18
GO:0048585	negative regulation of response to stimulus	159	0.210526	0.163077	1.29096	0.376133	0.84383	CHD8/FLCN/HSF1/VPS18
GO:0009896	positive regulation of catabolic process	67	0.105263	0.0687179	1.53181	0.379824	0.84383	FLCN/HSF1
GO:0051128	regulation of cellular component organization	208	0.263158	0.213333	1.23355	0.381632	0.84383	ARF4/AP2S1/FLCN/HSF1/UBE2C
GO:0006325	chromatin organization	68	0.105263	0.0697436	1.50929	0.38706	0.84383	CABIN1/CHD8
GO:0044265	cellular macromolecule catabolic process	163	0.210526	0.167179	1.25928	0.39542	0.84383	DDI2/NGLY1/HSF1/UBE2C
GO:0033036	macromolecule localization	213	0.263158	0.218462	1.2046	0.403341	0.84383	ARF4/AP2S1/FLCN/HSF1/VPS18
GO:0065008	regulation of biological quality	263	0.315789	0.269744	1.1707	0.408011	0.84383	ARF4/DDI2/FLCN/HSF1/UBE2C/VPS18
GO:0071407	cellular response to organic cyclic compound	71	0.105263	0.0728205	1.44552	0.408582	0.84383	HSF1/VPS18
GO:0051603	proteolysis involved in cellular protein catabolic process	118	0.157895	0.121026	1.30464	0.409281	0.84383	DDI2/NGLY1/UBE2C
GO:0060548	negative regulation of cell death	119	0.157895	0.122051	1.29368	0.414871	0.84383	ARF4/CHD8/HSF1
GO:0018205	peptidyl-lysine modification	72	0.105263	0.0738462	1.42544	0.41569	0.84383	CXXC1/FLCN
GO:0045184	establishment of protein localization	120	0.157895	0.123077	1.28289	0.42045	0.84383	ARF4/AP2S1/VPS18
GO:0000165	MAPK cascade	73	0.105263	0.0748718	1.40591	0.422762	0.84383	FLCN/HSF1
GO:0010564	regulation of cell cycle process	121	0.157895	0.124103	1.27229	0.426018	0.84383	E2F7/FLCN/UBE2C
GO:0031401	positive regulation of protein modification process	121	0.157895	0.124103	1.27229	0.426018	0.84383	FLCN/HSF1/UBE2C
GO:0065009	regulation of molecular function	268	0.315789	0.274872	1.14886	0.428251	0.84383	ARF4/CABIN1/CCNC/FLCN/HSF1/UBE2C
GO:0042981	regulation of apoptotic process	170	0.210526	0.174359	1.20743	0.429135	0.84383	ARF4/CHD8/FLCN/HSF1
GO:0051726	regulation of cell cycle	170	0.210526	0.174359	1.20743	0.429135	0.84383	E2F7/FLCN/HSF1/UBE2C
GO:0032870	cellular response to hormone stimulus	74	0.105263	0.0758974	1.38691	0.429798	0.84383	HSF1/VPS18
GO:0043067	regulation of programmed cell death	172	0.210526	0.17641	1.19339	0.438734	0.84383	ARF4/CHD8/FLCN/HSF1
GO:0044093	positive regulation of molecular function	172	0.210526	0.17641	1.19339	0.438734	0.84383	ARF4/FLCN/HSF1/UBE2C
GO:2000113	negative regulation of cellular macromolecule biosynthetic process	172	0.210526	0.17641	1.19339	0.438734	0.84383	E2F7/CHD8/FLCN/HSF1
GO:0009968	negative regulation of signal transduction	124	0.157895	0.127179	1.24151	0.442642	0.84383	CHD8/FLCN/VPS18
GO:0044257	cellular protein catabolic process	124	0.157895	0.127179	1.24151	0.442642	0.84383	DDI2/NGLY1/UBE2C
GO:0010558	negative regulation of macromolecule biosynthetic process	173	0.210526	0.177436	1.18649	0.443525	0.84383	E2F7/CHD8/FLCN/HSF1
GO:1901698	response to nitrogen compound	125	0.157895	0.128205	1.23158	0.448155	0.84383	DDI2/NGLY1/HSF1
GO:0031327	negative regulation of cellular biosynthetic process	175	0.210526	0.179487	1.17293	0.453085	0.84383	E2F7/CHD8/FLCN/HSF1
GO:0044772	mitotic cell cycle phase transition	78	0.105263	0.08	1.31579	0.457545	0.84383	E2F7/UBE2C
GO:0051129	negative regulation of cellular component organization	78	0.105263	0.08	1.31579	0.457545	0.84383	FLCN/HSF1
GO:0010648	negative regulation of cell communication	128	0.157895	0.131282	1.20271	0.464595	0.84383	CHD8/FLCN/VPS18
GO:0051649	establishment of localization in cell	128	0.157895	0.131282	1.20271	0.464595	0.84383	ARF4/AP2S1/VPS18
GO:0070887	cellular response to chemical stimulus	277	0.315789	0.284103	1.11153	0.464721	0.84383	NFE2L1/DDI2/NGLY1/FLCN/HSF1/VPS18
GO:0023057	negative regulation of signaling	129	0.157895	0.132308	1.19339	0.470039	0.84383	CHD8/FLCN/VPS18
GO:0009890	negative regulation of biosynthetic process	179	0.210526	0.18359	1.14672	0.472109	0.84383	E2F7/CHD8/FLCN/HSF1
GO:0007166	cell surface receptor signaling pathway	231	0.263158	0.236923	1.11073	0.481433	0.84383	ARF4/CABIN1/CHD8/FLCN/HSF1
GO:0009057	macromolecule catabolic process	181	0.210526	0.185641	1.13405	0.481562	0.84383	DDI2/NGLY1/HSF1/UBE2C
GO:0006508	proteolysis	182	0.210526	0.186667	1.12782	0.486273	0.84383	DDI2/NGLY1/HSF1/UBE2C
GO:0010941	regulation of cell death	182	0.210526	0.186667	1.12782	0.486273	0.84383	ARF4/CHD8/FLCN/HSF1
GO:0045934	negative regulation of nucleobase-containing compound metabolic process	182	0.210526	0.186667	1.12782	0.486273	0.84383	E2F7/CHD8/FLCN/HSF1
GO:1901699	cellular response to nitrogen compound	83	0.105263	0.0851282	1.23653	0.491263	0.84383	DDI2/HSF1
GO:0009790	embryo development	133	0.157895	0.13641	1.1575	0.491622	0.84383	E2F7/CHD8/FLCN
GO:0001934	positive regulation of protein phosphorylation	84	0.105263	0.0861538	1.2218	0.497868	0.845201	FLCN/HSF1
GO:0006260	DNA replication	85	0.105263	0.0871795	1.20743	0.504425	0.845201	E2F7/WDHD1
GO:0007420	brain development	85	0.105263	0.0871795	1.20743	0.504425	0.845201	ARF4/CHD8
GO:0006810	transport	237	0.263158	0.243077	1.08261	0.507121	0.845201	ARF4/ACTR1A/AP2S1/HSF1/VPS18
GO:0016570	histone modification	87	0.105263	0.0892308	1.17967	0.517393	0.849051	CXXC1/FLCN
GO:0030163	protein catabolic process	138	0.157895	0.141538	1.11556	0.518111	0.849051	DDI2/NGLY1/UBE2C
GO:0042592	homeostatic process	140	0.157895	0.14359	1.09962	0.528538	0.849051	FLCN/HSF1/UBE2C
GO:0008285	negative regulation of cell population proliferation	89	0.105263	0.0912821	1.15316	0.530161	0.849051	E2F7/FLCN
GO:1901987	regulation of cell cycle phase transition	89	0.105263	0.0912821	1.15316	0.530161	0.849051	E2F7/UBE2C
GO:0033993	response to lipid	90	0.105263	0.0923077	1.14035	0.536468	0.849051	HSF1/VPS18
GO:0008104	protein localization	194	0.210526	0.198974	1.05806	0.541748	0.849051	ARF4/AP2S1/FLCN/VPS18
GO:0060322	head development	91	0.105263	0.0933333	1.12782	0.542724	0.849051	ARF4/CHD8
GO:0007167	enzyme linked receptor protein signaling pathway	92	0.105263	0.094359	1.11556	0.548928	0.849051	ARF4/FLCN
GO:0030097	hemopoiesis	92	0.105263	0.094359	1.11556	0.548928	0.849051	FLCN/HSF1
GO:0051234	establishment of localization	250	0.263158	0.25641	1.02632	0.561547	0.849051	ARF4/ACTR1A/AP2S1/HSF1/VPS18
GO:0016567	protein ubiquitination	148	0.157895	0.151795	1.04018	0.569178	0.849051	RNF181/UBE2C/VPS18
GO:0007049	cell cycle	252	0.263158	0.258462	1.01817	0.569732	0.849051	E2F7/WDHD1/FLCN/HSF1/UBE2C
GO:0003006	developmental process involved in reproduction	97	0.105263	0.0994872	1.05806	0.579151	0.849051	E2F7/ACTR1A
GO:0042327	positive regulation of phosphorylation	97	0.105263	0.0994872	1.05806	0.579151	0.849051	FLCN/HSF1
GO:0051641	cellular localization	203	0.210526	0.208205	1.01115	0.581771	0.849051	ARF4/AP2S1/FLCN/VPS18
GO:0018193	peptidyl-amino acid modification	151	0.157895	0.154872	1.01952	0.583944	0.849051	CXXC1/FLCN/HSF1
GO:0048534	hematopoietic or lymphoid organ development	99	0.105263	0.101538	1.03668	0.590862	0.849051	FLCN/HSF1
GO:0014070	response to organic cyclic compound	100	0.105263	0.102564	1.02632	0.596635	0.849051	HSF1/VPS18
GO:0031329	regulation of cellular catabolic process	101	0.105263	0.10359	1.01615	0.602354	0.849051	FLCN/HSF1
GO:1901565	organonitrogen compound catabolic process	155	0.157895	0.158974	0.993209	0.603202	0.849051	DDI2/NGLY1/UBE2C
GO:0071495	cellular response to endogenous stimulus	156	0.157895	0.16	0.986842	0.607938	0.849051	FLCN/HSF1/VPS18
GO:0009725	response to hormone	102	0.105263	0.104615	1.00619	0.608017	0.849051	HSF1/VPS18
GO:0010562	positive regulation of phosphorus metabolic process	102	0.105263	0.104615	1.00619	0.608017	0.849051	FLCN/HSF1
GO:0045937	positive regulation of phosphate metabolic process	102	0.105263	0.104615	1.00619	0.608017	0.849051	FLCN/HSF1
GO:0032446	protein modification by small protein conjugation	158	0.157895	0.162051	0.97435	0.617312	0.849051	RNF181/UBE2C/VPS18
GO:0003008	system process	104	0.105263	0.106667	0.986842	0.619177	0.849051	ARF4/CHD8
GO:0044770	cell cycle phase transition	104	0.105263	0.106667	0.986842	0.619177	0.849051	E2F7/UBE2C
GO:0044419	biological process involved in interspecies interaction between organisms	106	0.105263	0.108718	0.968222	0.630116	0.849051	HSF1/VPS18
GO:0007417	central nervous system development	107	0.105263	0.109744	0.959174	0.635502	0.849051	ARF4/CHD8
GO:1901575	organic substance catabolic process	217	0.210526	0.222564	0.945913	0.640635	0.849051	DDI2/NGLY1/HSF1/UBE2C
GO:0033365	protein localization to organelle	108	0.105263	0.110769	0.950292	0.640832	0.849051	ARF4/FLCN
GO:0035295	tube development	109	0.105263	0.111795	0.941574	0.646107	0.849051	E2F7/CHD8
GO:0006915	apoptotic process	219	0.210526	0.224615	0.937275	0.648667	0.849051	ARF4/CHD8/FLCN/HSF1
GO:0012501	programmed cell death	221	0.210526	0.226667	0.928793	0.6566	0.849051	ARF4/CHD8/FLCN/HSF1
GO:0016477	cell migration	113	0.105263	0.115897	0.908244	0.666648	0.849051	ARF4/FLCN
GO:0007267	cell-cell signaling	114	0.105263	0.116923	0.900277	0.671645	0.849051	CHD8/VPS18
GO:0010629	negative regulation of gene expression	114	0.105263	0.116923	0.900277	0.671645	0.849051	FLCN/HSF1
GO:0051049	regulation of transport	115	0.105263	0.117949	0.892449	0.676586	0.849051	AP2S1/VPS18
GO:0051276	chromosome organization	172	0.157895	0.17641	0.895043	0.679165	0.849051	CABIN1/CHD8/UBE2C
GO:0002520	immune system development	117	0.105263	0.12	0.877193	0.686304	0.849051	FLCN/HSF1
GO:0010243	response to organonitrogen compound	118	0.105263	0.121026	0.869759	0.69108	0.849051	NGLY1/HSF1
GO:0070647	protein modification by small protein conjugation or removal	175	0.157895	0.179487	0.879699	0.691534	0.849051	RNF181/UBE2C/VPS18
GO:0010033	response to organic substance	285	0.263158	0.292308	0.900277	0.69478	0.849051	DDI2/NGLY1/FLCN/HSF1/VPS18
GO:0031399	regulation of protein modification process	176	0.157895	0.180513	0.874701	0.695586	0.849051	FLCN/HSF1/UBE2C
GO:0048513	animal organ development	286	0.263158	0.293333	0.897129	0.698228	0.849051	ARF4/E2F7/CHD8/FLCN/HSF1
GO:0008219	cell death	232	0.210526	0.237949	0.884755	0.698385	0.849051	ARF4/CHD8/FLCN/HSF1
GO:0071310	cellular response to organic substance	233	0.210526	0.238974	0.880958	0.702025	0.849051	NGLY1/FLCN/HSF1/VPS18
GO:0032270	positive regulation of cellular protein metabolic process	178	0.157895	0.182564	0.864873	0.703584	0.849051	FLCN/HSF1/UBE2C
GO:0042127	regulation of cell population proliferation	178	0.157895	0.182564	0.864873	0.703584	0.849051	E2F7/FLCN/HSF1
GO:0001932	regulation of protein phosphorylation	121	0.105263	0.124103	0.848195	0.705081	0.849051	FLCN/HSF1
GO:0048870	cell motility	121	0.105263	0.124103	0.848195	0.705081	0.849051	ARF4/FLCN
GO:0051674	localization of cell	121	0.105263	0.124103	0.848195	0.705081	0.849051	ARF4/FLCN
GO:0009894	regulation of catabolic process	123	0.105263	0.126154	0.834403	0.714144	0.852447	FLCN/HSF1
GO:0009719	response to endogenous stimulus	181	0.157895	0.185641	0.850538	0.715314	0.852447	FLCN/HSF1/VPS18
GO:0032879	regulation of localization	184	0.157895	0.188718	0.83667	0.726723	0.853507	AP2S1/FLCN/VPS18
GO:0033043	regulation of organelle organization	126	0.105263	0.129231	0.814536	0.727337	0.853507	FLCN/UBE2C
GO:1903047	mitotic cell cycle process	126	0.105263	0.129231	0.814536	0.727337	0.853507	E2F7/UBE2C
GO:0044281	small molecule metabolic process	127	0.105263	0.130256	0.808123	0.731628	0.854185	NFE2L1/FLCN
GO:0051247	positive regulation of protein metabolic process	188	0.157895	0.192821	0.818869	0.741437	0.861265	FLCN/HSF1/UBE2C
GO:0022402	cell cycle process	190	0.157895	0.194872	0.810249	0.74858	0.861389	E2F7/FLCN/UBE2C
GO:0045595	regulation of cell differentiation	132	0.105263	0.135385	0.777512	0.7523	0.861389	FLCN/HSF1
GO:0009605	response to external stimulus	192	0.157895	0.196923	0.801809	0.755582	0.861389	CHD8/FLCN/HSF1
GO:0051172	negative regulation of nitrogen compound metabolic process	249	0.210526	0.255385	0.82435	0.756524	0.861389	E2F7/CHD8/FLCN/HSF1
GO:0040011	locomotion	138	0.105263	0.141538	0.743707	0.775424	0.878559	ARF4/FLCN
GO:0006928	movement of cell or subcellular component	143	0.105263	0.146667	0.717703	0.793341	0.894453	ARF4/FLCN
GO:0042325	regulation of phosphorylation	145	0.105263	0.148718	0.707804	0.800175	0.897285	FLCN/HSF1
GO:0008283	cell population proliferation	207	0.157895	0.212308	0.743707	0.803655	0.897285	E2F7/FLCN/HSF1
GO:0000003	reproduction	151	0.105263	0.154872	0.679679	0.819575	0.902252	E2F7/ACTR1A
GO:0022414	reproductive process	151	0.105263	0.154872	0.679679	0.819575	0.902252	E2F7/ACTR1A
GO:0031324	negative regulation of cellular metabolic process	271	0.210526	0.277949	0.757429	0.819872	0.902252	E2F7/CHD8/FLCN/HSF1
GO:0019220	regulation of phosphate metabolic process	158	0.105263	0.162051	0.649567	0.840212	0.915871	FLCN/HSF1
GO:0051174	regulation of phosphorus metabolic process	158	0.105263	0.162051	0.649567	0.840212	0.915871	FLCN/HSF1
GO:0006468	protein phosphorylation	160	0.105263	0.164103	0.641447	0.845732	0.917539	FLCN/HSF1
GO:0010605	negative regulation of macromolecule metabolic process	286	0.210526	0.293333	0.717703	0.855591	0.923877	E2F7/CHD8/FLCN/HSF1
GO:0006974	cellular response to DNA damage stimulus	233	0.157895	0.238974	0.660718	0.86955	0.934563	E2F7/WDHD1/HSF1
GO:0035556	intracellular signal transduction	243	0.157895	0.249231	0.633528	0.889604	0.95167	E2F7/FLCN/HSF1
GO:0051239	regulation of multicellular organismal process	185	0.105263	0.189744	0.554765	0.902215	0.952257	FLCN/HSF1
GO:0006281	DNA repair	189	0.105263	0.193846	0.543024	0.909346	0.952257	WDHD1/HSF1
GO:0016310	phosphorylation	190	0.105263	0.194872	0.540166	0.911056	0.952257	FLCN/HSF1
GO:0009966	regulation of signal transduction	258	0.157895	0.264615	0.596695	0.914905	0.952257	CHD8/FLCN/VPS18
GO:0032268	regulation of cellular protein metabolic process	260	0.157895	0.266667	0.592105	0.917881	0.952257	FLCN/HSF1/UBE2C
GO:0050793	regulation of developmental process	200	0.105263	0.205128	0.513158	0.926669	0.952257	FLCN/HSF1
GO:0002376	immune system process	203	0.105263	0.208205	0.505574	0.930858	0.952257	FLCN/HSF1
GO:0009653	anatomical structure morphogenesis	206	0.105263	0.211282	0.498212	0.934834	0.952257	NFE2L1/E2F7
GO:0010646	regulation of cell communication	274	0.157895	0.281026	0.561852	0.936371	0.952257	CHD8/FLCN/VPS18
GO:0007399	nervous system development	209	0.105263	0.214359	0.49106	0.938607	0.952257	ARF4/CHD8
GO:0023051	regulation of signaling	277	0.157895	0.284103	0.555767	0.939837	0.952257	CHD8/FLCN/VPS18
GO:0051246	regulation of protein metabolic process	277	0.157895	0.284103	0.555767	0.939837	0.952257	FLCN/HSF1/UBE2C
GO:0006259	DNA metabolic process	233	0.105263	0.238974	0.440479	0.962462	0.968997	WDHD1/HSF1
GO:0006796	phosphate-containing compound metabolic process	240	0.105263	0.246154	0.427632	0.967641	0.968997	FLCN/HSF1
GO:0006793	phosphorus metabolic process	242	0.105263	0.248205	0.424097	0.968997	0.968997	FLCN/HSF1

## Sheet: BTZ _ 1.5 _neg_gobp_enrich
ID	Description	size	real_frac	expected_frac	fold_enrichment	pvalue	p.adjust	geneID
GO:0006261	DNA-dependent DNA replication	59	0.333333	0.0605128	5.50847	0.0461386	0.457175	WDHD1/E2F7
GO:0010498	proteasomal protein catabolic process	73	0.333333	0.0748718	4.45205	0.0681254	0.457175	NGLY1/DDI2
GO:0006260	DNA replication	85	0.333333	0.0871795	3.82353	0.0894524	0.457175	WDHD1/E2F7
GO:0006357	regulation of transcription by RNA polymerase II	195	0.5	0.2	2.5	0.0982473	0.457175	NFE2L1/CCNC/E2F7
GO:0006366	transcription by RNA polymerase II	203	0.5	0.208205	2.40148	0.108582	0.457175	NFE2L1/CCNC/E2F7
GO:0045944	positive regulation of transcription by RNA polymerase II	115	0.333333	0.117949	2.82609	0.150764	0.457175	CCNC/E2F7
GO:0051603	proteolysis involved in cellular protein catabolic process	118	0.333333	0.121026	2.75424	0.157406	0.457175	NGLY1/DDI2
GO:0044257	cellular protein catabolic process	124	0.333333	0.127179	2.62097	0.170915	0.457175	NGLY1/DDI2
GO:1901698	response to nitrogen compound	125	0.333333	0.128205	2.6	0.173195	0.457175	NGLY1/DDI2
GO:0030163	protein catabolic process	138	0.333333	0.141538	2.35507	0.203467	0.457175	NGLY1/DDI2
GO:0000278	mitotic cell cycle	146	0.333333	0.149744	2.22603	0.222609	0.457175	WDHD1/E2F7
GO:0070887	cellular response to chemical stimulus	277	0.5	0.284103	1.75993	0.226299	0.457175	NFE2L1/NGLY1/DDI2
GO:0006355	regulation of transcription, DNA-templated	286	0.5	0.293333	1.70455	0.242941	0.457175	NFE2L1/CCNC/E2F7
GO:1903506	regulation of nucleic acid-templated transcription	286	0.5	0.293333	1.70455	0.242941	0.457175	NFE2L1/CCNC/E2F7
GO:2001141	regulation of RNA biosynthetic process	286	0.5	0.293333	1.70455	0.242941	0.457175	NFE2L1/CCNC/E2F7
GO:1901565	organonitrogen compound catabolic process	155	0.333333	0.158974	2.09677	0.244516	0.457175	NGLY1/DDI2
GO:0006351	transcription, DNA-templated	291	0.5	0.298462	1.67526	0.252363	0.457175	NFE2L1/CCNC/E2F7
GO:0097659	nucleic acid-templated transcription	291	0.5	0.298462	1.67526	0.252363	0.457175	NFE2L1/CCNC/E2F7
GO:0032774	RNA biosynthetic process	292	0.5	0.299487	1.66952	0.254262	0.457175	NFE2L1/CCNC/E2F7
GO:0044265	cellular macromolecule catabolic process	163	0.333333	0.167179	1.99387	0.264257	0.457175	NGLY1/DDI2
GO:0045893	positive regulation of transcription, DNA-templated	171	0.333333	0.175385	1.90058	0.28419	0.457175	CCNC/E2F7
GO:1902680	positive regulation of RNA biosynthetic process	171	0.333333	0.175385	1.90058	0.28419	0.457175	CCNC/E2F7
GO:1903508	positive regulation of nucleic acid-templated transcription	171	0.333333	0.175385	1.90058	0.28419	0.457175	CCNC/E2F7
GO:0009057	macromolecule catabolic process	181	0.333333	0.185641	1.79558	0.309299	0.458097	NGLY1/DDI2
GO:0006508	proteolysis	182	0.333333	0.186667	1.78571	0.311818	0.458097	NGLY1/DDI2
GO:0051254	positive regulation of RNA metabolic process	186	0.333333	0.190769	1.74731	0.321906	0.458097	CCNC/E2F7
GO:0009653	anatomical structure morphogenesis	206	0.333333	0.211282	1.57767	0.372419	0.476603	NFE2L1/E2F7
GO:0010557	positive regulation of macromolecule biosynthetic process	207	0.333333	0.212308	1.57005	0.374941	0.476603	CCNC/E2F7
GO:0031328	positive regulation of cellular biosynthetic process	211	0.333333	0.21641	1.54028	0.385018	0.476603	CCNC/E2F7
GO:0009891	positive regulation of biosynthetic process	212	0.333333	0.217436	1.53302	0.387534	0.476603	CCNC/E2F7
GO:1901575	organic substance catabolic process	217	0.333333	0.222564	1.4977	0.400094	0.476603	NGLY1/DDI2
GO:0045935	positive regulation of nucleobase-containing compound metabolic process	226	0.333333	0.231795	1.43805	0.422589	0.476603	CCNC/E2F7
GO:0044248	cellular catabolic process	227	0.333333	0.232821	1.43172	0.425078	0.476603	NGLY1/DDI2
GO:0006974	cellular response to DNA damage stimulus	233	0.333333	0.238974	1.39485	0.43996	0.47878	WDHD1/E2F7
GO:0009056	catabolic process	250	0.333333	0.25641	1.3	0.48155	0.499889	NGLY1/DDI2
GO:0007049	cell cycle	252	0.333333	0.258462	1.28968	0.486378	0.499889	WDHD1/E2F7
GO:0010033	response to organic substance	285	0.333333	0.292308	1.14035	0.563575	0.563575	NGLY1/DDI2

## Sheet: HU _ 0.7 _neg_gobp_enrich
ID	Description	size	real_frac	expected_frac	fold_enrichment	pvalue	p.adjust	geneID
GO:1901988	negative regulation of cell cycle phase transition	66	0.333333	0.0676923	4.92424	8.92264e-05	0.0147808	ATR/HUS1/RAD1/RAD17/LCMT1/MEN1/CHEK1/TIPRL
GO:1901987	regulation of cell cycle phase transition	89	0.375	0.0912821	4.10815	0.00012292	0.0147808	ATR/HUS1/RAD1/RAD17/LCMT1/MEN1/CHEK1/FBXW7/TIPRL
GO:0022402	cell cycle process	190	0.541667	0.194872	2.77961	0.000132586	0.0147808	ATR/HUS1/RAD1/RAD17/LCMT1/MEN1/CDK13/CHEK1/FANCM/FBXW7/MCM4/RECQL5/TIPRL
GO:0000075	cell cycle checkpoint signaling	54	0.291667	0.0553846	5.2662	0.000179982	0.0147808	ATR/HUS1/RAD1/RAD17/LCMT1/CHEK1/TIPRL
GO:0010948	negative regulation of cell cycle process	73	0.333333	0.0748718	4.45205	0.000187352	0.0147808	ATR/HUS1/RAD1/RAD17/LCMT1/MEN1/CHEK1/TIPRL
GO:0051276	chromosome organization	172	0.5	0.17641	2.8343	0.000241475	0.0147808	ATR/HUS1/RAD1/DAXX/LCMT1/EMSY/DPF2/FANCM/FBXW7/MCM4/RECQL5/ZBTB7A
GO:0010564	regulation of cell cycle process	121	0.416667	0.124103	3.35744	0.000259132	0.0147808	ATR/HUS1/RAD1/RAD17/LCMT1/MEN1/CDK13/CHEK1/FBXW7/TIPRL
GO:0006259	DNA metabolic process	233	0.583333	0.238974	2.44099	0.000263356	0.0147808	ATR/HUS1/RAD1/RAD17/MEN1/EMSY/CHEK1/FANCM/MCM4/ORC2/POLE4/RECQL5/TFRC/ZBTB7A
GO:0000077	DNA damage checkpoint signaling	42	0.25	0.0430769	5.80357	0.00033532	0.0167288	ATR/HUS1/RAD1/RAD17/CHEK1/TIPRL
GO:0044770	cell cycle phase transition	104	0.375	0.106667	3.51562	0.000423683	0.0190234	ATR/HUS1/RAD1/RAD17/LCMT1/MEN1/CHEK1/FBXW7/TIPRL
GO:0031570	DNA integrity checkpoint signaling	45	0.25	0.0461538	5.41667	0.000495688	0.0202331	ATR/HUS1/RAD1/RAD17/CHEK1/TIPRL
GO:0007049	cell cycle	252	0.583333	0.258462	2.25694	0.000643635	0.0226046	ATR/HUS1/RAD1/RAD17/LCMT1/MEN1/CDK13/CHEK1/FANCM/FBXW7/MCM4/NF2/RECQL5/TIPRL
GO:0045786	negative regulation of cell cycle	87	0.333333	0.0892308	3.73563	0.000654477	0.0226046	ATR/HUS1/RAD1/RAD17/LCMT1/MEN1/CHEK1/TIPRL
GO:0051783	regulation of nuclear division	19	0.166667	0.0194872	8.55263	0.000857586	0.027504	RAD1/LCMT1/CDK13/CHEK1
GO:0051726	regulation of cell cycle	170	0.458333	0.174359	2.62868	0.00102662	0.0307301	ATR/HUS1/RAD1/RAD17/LCMT1/MEN1/CDK13/CHEK1/FBXW7/NF2/TIPRL
GO:0051304	chromosome separation	21	0.166667	0.0215385	7.7381	0.00128085	0.0359438	RAD1/LCMT1/FANCM/RECQL5
GO:0042770	signal transduction in response to DNA damage	57	0.25	0.0584615	4.27632	0.00181308	0.0478866	ATR/HUS1/RAD1/RAD17/CHEK1/TIPRL
GO:0006281	DNA repair	189	0.458333	0.193846	2.36442	0.00258638	0.0639344	ATR/HUS1/RAD1/RAD17/MEN1/EMSY/CHEK1/FANCM/MCM4/RECQL5/ZBTB7A
GO:0016310	phosphorylation	190	0.458333	0.194872	2.35197	0.00270547	0.0639344	ATR/HUS1/RAD17/DAXX/MEN1/CDK13/CHEK1/FBXW7/NF2/TFRC/ZBTB7A
GO:0006260	DNA replication	85	0.291667	0.0871795	3.34559	0.00304321	0.0657383	ATR/RAD17/CHEK1/FANCM/MCM4/ORC2/RECQL5
GO:0000724	double-strand break repair via homologous recombination	63	0.25	0.0646154	3.86905	0.00307462	0.0657383	HUS1/RAD1/CHEK1/FANCM/MCM4/RECQL5
GO:0000725	recombinational repair	64	0.25	0.065641	3.80859	0.00333704	0.0681059	HUS1/RAD1/CHEK1/FANCM/MCM4/RECQL5
GO:0006974	cellular response to DNA damage stimulus	233	0.5	0.238974	2.09227	0.00439332	0.0832314	ATR/HUS1/RAD1/RAD17/MEN1/EMSY/CHEK1/FANCM/MCM4/RECQL5/TIPRL/ZBTB7A
GO:0000086	G2/M transition of mitotic cell cycle	29	0.166667	0.0297436	5.60345	0.00444889	0.0832314	HUS1/RAD17/LCMT1/CHEK1
GO:0006368	transcription elongation from RNA polymerase II promoter	15	0.125	0.0153846	8.125	0.00491702	0.0883097	CDK13/CHEK1/RECQL5
GO:0044839	cell cycle G2/M phase transition	31	0.166667	0.0317949	5.24194	0.00570069	0.0890812	HUS1/RAD17/LCMT1/CHEK1
GO:0006796	phosphate-containing compound metabolic process	240	0.5	0.246154	2.03125	0.00571676	0.0890812	ATR/HUS1/RAD17/DAXX/MEN1/CDK13/CHEK1/FBXW7/NF2/TFRC/TIPRL/ZBTB7A
GO:0010972	negative regulation of G2/M transition of mitotic cell cycle	16	0.125	0.0164103	7.61719	0.00595403	0.0890812	HUS1/RAD17/CHEK1
GO:0044818	mitotic G2/M transition checkpoint	16	0.125	0.0164103	7.61719	0.00595403	0.0890812	HUS1/RAD17/CHEK1
GO:1902750	negative regulation of cell cycle G2/M phase transition	16	0.125	0.0164103	7.61719	0.00595403	0.0890812	HUS1/RAD17/CHEK1
GO:0006793	phosphorus metabolic process	242	0.5	0.248205	2.01446	0.00615037	0.0890812	ATR/HUS1/RAD17/DAXX/MEN1/CDK13/CHEK1/FBXW7/NF2/TFRC/TIPRL/ZBTB7A
GO:0009411	response to UV	51	0.208333	0.0523077	3.98284	0.00640308	0.0898432	ATR/HUS1/RAD1/MEN1/CHEK1
GO:0007088	regulation of mitotic nuclear division	17	0.125	0.0174359	7.16912	0.00711323	0.0967831	LCMT1/CDK13/CHEK1
GO:0033043	regulation of organelle organization	126	0.333333	0.129231	2.57937	0.00756253	0.0998699	ATR/RAD1/LCMT1/CDK13/CHEK1/FBXW7/NF2/TFRC
GO:0019220	regulation of phosphate metabolic process	158	0.375	0.162051	2.31408	0.00894934	0.111618	HUS1/RAD17/DAXX/MEN1/FBXW7/NF2/TFRC/TIPRL/ZBTB7A
GO:0051174	regulation of phosphorus metabolic process	158	0.375	0.162051	2.31408	0.00894934	0.111618	HUS1/RAD17/DAXX/MEN1/FBXW7/NF2/TFRC/TIPRL/ZBTB7A
GO:0007059	chromosome segregation	56	0.208333	0.0574359	3.62723	0.00957636	0.112965	RAD1/LCMT1/FANCM/FBXW7/RECQL5
GO:0006468	protein phosphorylation	160	0.375	0.164103	2.28516	0.00973814	0.112965	ATR/HUS1/DAXX/MEN1/CDK13/CHEK1/FBXW7/NF2/TFRC
GO:0006354	DNA-templated transcription, elongation	19	0.125	0.0194872	6.41447	0.00981207	0.112965	CDK13/CHEK1/RECQL5
GO:0006310	DNA recombination	105	0.291667	0.107692	2.70833	0.0101152	0.113544	HUS1/RAD1/CHEK1/FANCM/MCM4/RECQL5/TFRC
GO:0007093	mitotic cell cycle checkpoint signaling	37	0.166667	0.0379487	4.39189	0.0108274	0.118573	HUS1/RAD17/LCMT1/CHEK1
GO:0006261	DNA-dependent DNA replication	59	0.208333	0.0605128	3.4428	0.0119359	0.127601	ATR/FANCM/MCM4/ORC2/RECQL5
GO:0006302	double-strand break repair	109	0.291667	0.111795	2.60894	0.0123973	0.129451	HUS1/RAD1/CHEK1/FANCM/MCM4/RECQL5/ZBTB7A
GO:0009416	response to light stimulus	62	0.208333	0.0635897	3.27621	0.0146711	0.148194	ATR/HUS1/RAD1/MEN1/CHEK1
GO:0071479	cellular response to ionizing radiation	22	0.125	0.0225641	5.53977	0.0148524	0.148194	ATR/HUS1/RAD1
GO:1901991	negative regulation of mitotic cell cycle phase transition	41	0.166667	0.0420513	3.96341	0.0155317	0.151603	HUS1/RAD17/LCMT1/CHEK1
GO:0031324	negative regulation of cellular metabolic process	271	0.5	0.277949	1.79889	0.0161227	0.154023	ATR/RAD1/RAD17/DAXX/MEN1/DPF2/FBXW7/NF2/ORC2/RECQL5/TIPRL/ZBTB7A
GO:0010389	regulation of G2/M transition of mitotic cell cycle	23	0.125	0.0235897	5.29891	0.0168053	0.155313	HUS1/RAD17/CHEK1
GO:0031327	negative regulation of cellular biosynthetic process	175	0.375	0.179487	2.08929	0.0175191	0.155313	ATR/RAD17/DAXX/MEN1/DPF2/FBXW7/ORC2/RECQL5/ZBTB7A
GO:0042325	regulation of phosphorylation	145	0.333333	0.148718	2.24138	0.017614	0.155313	HUS1/RAD17/DAXX/MEN1/FBXW7/NF2/TFRC/ZBTB7A
GO:0000280	nuclear division	65	0.208333	0.0666667	3.125	0.0178077	0.155313	RAD1/LCMT1/CDK13/CHEK1/FANCM
GO:0031399	regulation of protein modification process	176	0.375	0.180513	2.07741	0.0181694	0.155313	HUS1/DAXX/MEN1/CHEK1/FANCM/FBXW7/NF2/TFRC/TIPRL
GO:0000278	mitotic cell cycle	146	0.333333	0.149744	2.22603	0.0183332	0.155313	HUS1/RAD17/LCMT1/MEN1/CDK13/CHEK1/MCM4/RECQL5
GO:0048285	organelle fission	66	0.208333	0.0676923	3.07765	0.0189466	0.157538	RAD1/LCMT1/CDK13/CHEK1/FANCM
GO:0035556	intracellular signal transduction	243	0.458333	0.249231	1.83899	0.0195331	0.159461	ATR/HUS1/RAD1/RAD17/LCMT1/MEN1/CHEK1/FBXW7/NF2/TFRC/TIPRL
GO:0009890	negative regulation of biosynthetic process	179	0.375	0.18359	2.0426	0.0202305	0.162206	ATR/RAD17/DAXX/MEN1/DPF2/FBXW7/ORC2/RECQL5/ZBTB7A
GO:0031396	regulation of protein ubiquitination	25	0.125	0.025641	4.875	0.0211285	0.163564	DAXX/FANCM/FBXW7
GO:1902749	regulation of cell cycle G2/M phase transition	25	0.125	0.025641	4.875	0.0211285	0.163564	HUS1/RAD17/CHEK1
GO:0071478	cellular response to radiation	46	0.166667	0.0471795	3.53261	0.023027	0.175239	ATR/HUS1/RAD1/CHEK1
GO:0044092	negative regulation of molecular function	96	0.25	0.0984615	2.53906	0.0242122	0.181188	ATR/RAD1/MEN1/FBXW7/NF2/TIPRL
GO:0010605	negative regulation of macromolecule metabolic process	286	0.5	0.293333	1.70455	0.0249114	0.182498	ATR/RAD1/RAD17/DAXX/MEN1/DPF2/FBXW7/NF2/ORC2/RECQL5/TIPRL/ZBTB7A
GO:0051052	regulation of DNA metabolic process	97	0.25	0.0994872	2.51289	0.0253794	0.182498	ATR/RAD1/MEN1/CHEK1/RECQL5/TFRC
GO:0036297	interstrand cross-link repair	27	0.125	0.0276923	4.51389	0.0260131	0.182498	ATR/RAD1/FANCM
GO:0051101	regulation of DNA binding	27	0.125	0.0276923	4.51389	0.0260131	0.182498	RAD1/FBXW7/ZBTB7A
GO:0098813	nuclear chromosome segregation	48	0.166667	0.0492308	3.38542	0.0265574	0.18345	RAD1/LCMT1/FANCM/FBXW7
GO:0043392	negative regulation of DNA binding	11	0.0833333	0.0112821	7.38636	0.0279031	0.186541	RAD1/FBXW7
GO:0061515	myeloid cell development	11	0.0833333	0.0112821	7.38636	0.0279031	0.186541	FBXW7/ZBTB7A
GO:0051098	regulation of binding	49	0.166667	0.0502564	3.31633	0.0284403	0.186541	RAD1/MEN1/FBXW7/ZBTB7A
GO:0044773	mitotic DNA damage checkpoint signaling	28	0.125	0.0287179	4.35268	0.0286667	0.186541	HUS1/RAD17/CHEK1
GO:0010639	negative regulation of organelle organization	50	0.166667	0.0512821	3.25	0.0304027	0.192338	RAD1/LCMT1/CHEK1/TFRC
GO:0044774	mitotic DNA integrity checkpoint signaling	29	0.125	0.0297436	4.20259	0.0314611	0.192338	HUS1/RAD17/CHEK1
GO:0071103	DNA conformation change	51	0.166667	0.0523077	3.18627	0.0324452	0.192338	DAXX/FANCM/MCM4/RECQL5
GO:0000380	alternative mRNA splicing, via spliceosome	12	0.0833333	0.0123077	6.77083	0.0329845	0.192338	CDK13/ZBTB7A
GO:0006268	DNA unwinding involved in DNA replication	12	0.0833333	0.0123077	6.77083	0.0329845	0.192338	MCM4/RECQL5
GO:0008156	negative regulation of DNA replication	12	0.0833333	0.0123077	6.77083	0.0329845	0.192338	ATR/RAD17
GO:0030521	androgen receptor signaling pathway	12	0.0833333	0.0123077	6.77083	0.0329845	0.192338	DAXX/ZBTB7A
GO:2000677	regulation of transcription regulatory region DNA binding	12	0.0833333	0.0123077	6.77083	0.0329845	0.192338	FBXW7/ZBTB7A
GO:0000018	regulation of DNA recombination	30	0.125	0.0307692	4.0625	0.0343958	0.193047	CHEK1/RECQL5/TFRC
GO:0034644	cellular response to UV	30	0.125	0.0307692	4.0625	0.0343958	0.193047	ATR/RAD1/CHEK1
GO:0071482	cellular response to light stimulus	30	0.125	0.0307692	4.0625	0.0343958	0.193047	ATR/RAD1/CHEK1
GO:0051129	negative regulation of cellular component organization	78	0.208333	0.08	2.60417	0.0365816	0.20278	ATR/RAD1/LCMT1/CHEK1/TFRC
GO:0032784	regulation of DNA-templated transcription, elongation	13	0.0833333	0.0133333	6.25	0.0384011	0.205263	CDK13/RECQL5
GO:0034605	cellular response to heat	13	0.0833333	0.0133333	6.25	0.0384011	0.205263	ATR/DAXX
GO:0051092	positive regulation of NF-kappaB transcription factor activity	13	0.0833333	0.0133333	6.25	0.0384011	0.205263	TFRC/ZBTB7A
GO:0045930	negative regulation of mitotic cell cycle	54	0.166667	0.0553846	3.00926	0.0390587	0.206322	HUS1/RAD17/LCMT1/CHEK1
GO:1903320	regulation of protein modification by small protein conjugation or removal	32	0.125	0.0328205	3.80859	0.0406837	0.212407	DAXX/FANCM/FBXW7
GO:0010212	response to ionizing radiation	55	0.166667	0.0564103	2.95455	0.0414266	0.213799	ATR/HUS1/RAD1/MEN1
GO:2000113	negative regulation of cellular macromolecule biosynthetic process	172	0.333333	0.17641	1.88953	0.0456658	0.232999	ATR/RAD17/DAXX/MEN1/DPF2/ORC2/RECQL5/ZBTB7A
GO:0010558	negative regulation of macromolecule biosynthetic process	173	0.333333	0.177436	1.87861	0.0470909	0.237571	ATR/RAD17/DAXX/MEN1/DPF2/ORC2/RECQL5/ZBTB7A
GO:0051246	regulation of protein metabolic process	277	0.458333	0.284103	1.61327	0.0499223	0.242211	ATR/HUS1/DAXX/MEN1/CHEK1/FANCM/FBXW7/NF2/SPOP/TFRC/TIPRL
GO:0009408	response to heat	15	0.0833333	0.0153846	5.41667	0.0501684	0.242211	ATR/DAXX
GO:0031297	replication fork processing	15	0.0833333	0.0153846	5.41667	0.0501684	0.242211	ATR/FANCM
GO:0043409	negative regulation of MAPK cascade	15	0.0833333	0.0153846	5.41667	0.0501684	0.242211	MEN1/NF2
GO:0032392	DNA geometric change	36	0.125	0.0369231	3.38542	0.0549033	0.253617	FANCM/MCM4/RECQL5
GO:0032508	DNA duplex unwinding	36	0.125	0.0369231	3.38542	0.0549033	0.253617	FANCM/MCM4/RECQL5
GO:0043254	regulation of protein-containing complex assembly	36	0.125	0.0369231	3.38542	0.0549033	0.253617	ATR/LCMT1/TFRC
GO:0140014	mitotic nuclear division	36	0.125	0.0369231	3.38542	0.0549033	0.253617	LCMT1/CDK13/CHEK1
GO:0006270	DNA replication initiation	16	0.0833333	0.0164103	5.07812	0.0564848	0.253617	MCM4/ORC2
GO:0010569	regulation of double-strand break repair via homologous recombination	16	0.0833333	0.0164103	5.07812	0.0564848	0.253617	CHEK1/RECQL5
GO:0031398	positive regulation of protein ubiquitination	16	0.0833333	0.0164103	5.07812	0.0564848	0.253617	FANCM/FBXW7
GO:0007346	regulation of mitotic cell cycle	88	0.208333	0.0902564	2.30824	0.0573631	0.25501	HUS1/RAD17/LCMT1/CDK13/CHEK1
GO:0051172	negative regulation of nitrogen compound metabolic process	249	0.416667	0.255385	1.63153	0.0598267	0.262893	ATR/RAD1/DAXX/MEN1/DPF2/NF2/ORC2/RECQL5/TIPRL/ZBTB7A
GO:1901990	regulation of mitotic cell cycle phase transition	62	0.166667	0.0635897	2.62097	0.0603072	0.262893	HUS1/RAD17/LCMT1/CHEK1
GO:1903046	meiotic cell cycle process	38	0.125	0.0389744	3.20724	0.0628116	0.263303	HUS1/RAD1/FANCM
GO:0071466	cellular response to xenobiotic stimulus	17	0.0833333	0.0174359	4.77941	0.0630676	0.263303	RECQL5/TFRC
GO:1904356	regulation of telomere maintenance via telomere lengthening	17	0.0833333	0.0174359	4.77941	0.0630676	0.263303	ATR/RAD1
GO:0071214	cellular response to abiotic stimulus	63	0.166667	0.0646154	2.57937	0.0633334	0.263303	ATR/HUS1/RAD1/CHEK1
GO:0104004	cellular response to environmental stimulus	63	0.166667	0.0646154	2.57937	0.0633334	0.263303	ATR/HUS1/RAD1/CHEK1
GO:0001932	regulation of protein phosphorylation	121	0.25	0.124103	2.01446	0.0658777	0.26985	HUS1/DAXX/MEN1/FBXW7/NF2/TFRC
GO:0043086	negative regulation of catalytic activity	64	0.166667	0.065641	2.53906	0.0664412	0.26985	ATR/MEN1/NF2/TIPRL
GO:0030097	hemopoiesis	92	0.208333	0.094359	2.20788	0.0673124	0.26985	CDK13/DPF2/FBXW7/TFRC/ZBTB7A
GO:0051093	negative regulation of developmental process	92	0.208333	0.094359	2.20788	0.0673124	0.26985	MEN1/CDK13/DPF2/FBXW7/TFRC
GO:0080135	regulation of cellular response to stress	123	0.25	0.126154	1.98171	0.0704145	0.279788	ATR/RAD1/MEN1/CHEK1/FBXW7/RECQL5
GO:0030099	myeloid cell differentiation	40	0.125	0.0410256	3.04688	0.0712325	0.280108	FBXW7/TFRC/ZBTB7A
GO:0009628	response to abiotic stimulus	155	0.291667	0.158974	1.83468	0.0717425	0.280108	ATR/HUS1/RAD1/DAXX/MEN1/CHEK1/CYB5R4
GO:2001020	regulation of response to DNA damage stimulus	67	0.166667	0.0687179	2.42537	0.0762505	0.281996	ATR/RAD1/CHEK1/RECQL5
GO:0006109	regulation of carbohydrate metabolic process	19	0.0833333	0.0194872	4.27632	0.0769707	0.281996	LCMT1/ZBTB7A
GO:0009266	response to temperature stimulus	19	0.0833333	0.0194872	4.27632	0.0769707	0.281996	ATR/DAXX
GO:0050730	regulation of peptidyl-tyrosine phosphorylation	19	0.0833333	0.0194872	4.27632	0.0769707	0.281996	FBXW7/NF2
GO:1901216	positive regulation of neuron death	19	0.0833333	0.0194872	4.27632	0.0769707	0.281996	DAXX/FBXW7
GO:1903047	mitotic cell cycle process	126	0.25	0.129231	1.93452	0.0775696	0.281996	HUS1/RAD17/LCMT1/CDK13/CHEK1/MCM4
GO:0032268	regulation of cellular protein metabolic process	260	0.416667	0.266667	1.5625	0.0776355	0.281996	ATR/HUS1/DAXX/MEN1/CHEK1/FANCM/FBXW7/NF2/TFRC/TIPRL
GO:0006325	chromatin organization	68	0.166667	0.0697436	2.38971	0.0796805	0.281996	DAXX/EMSY/DPF2/ZBTB7A
GO:0045596	negative regulation of cell differentiation	68	0.166667	0.0697436	2.38971	0.0796805	0.281996	MEN1/CDK13/DPF2/FBXW7
GO:0010563	negative regulation of phosphorus metabolic process	42	0.125	0.0430769	2.90179	0.080149	0.281996	MEN1/NF2/TIPRL
GO:0031589	cell-substrate adhesion	42	0.125	0.0430769	2.90179	0.080149	0.281996	ATR/MEN1/NF2
GO:0045936	negative regulation of phosphate metabolic process	42	0.125	0.0430769	2.90179	0.080149	0.281996	MEN1/NF2/TIPRL
GO:1902531	regulation of intracellular signal transduction	159	0.291667	0.163077	1.78852	0.0804265	0.281996	ATR/LCMT1/MEN1/CHEK1/FBXW7/NF2/TFRC
GO:0009314	response to radiation	98	0.208333	0.100513	2.0727	0.084008	0.281996	ATR/HUS1/RAD1/MEN1/CHEK1
GO:0006469	negative regulation of protein kinase activity	20	0.0833333	0.0205128	4.0625	0.084261	0.281996	MEN1/NF2
GO:0007219	Notch signaling pathway	20	0.0833333	0.0205128	4.0625	0.084261	0.281996	FBXW7/ZBTB7A
GO:0045005	DNA-dependent DNA replication maintenance of fidelity	20	0.0833333	0.0205128	4.0625	0.084261	0.281996	ATR/FANCM
GO:0045132	meiotic chromosome segregation	20	0.0833333	0.0205128	4.0625	0.084261	0.281996	RAD1/FANCM
GO:0051100	negative regulation of binding	20	0.0833333	0.0205128	4.0625	0.084261	0.281996	RAD1/FBXW7
GO:0051321	meiotic cell cycle	43	0.125	0.0441026	2.8343	0.0847871	0.281996	HUS1/RAD1/FANCM
GO:0048534	hematopoietic or lymphoid organ development	99	0.208333	0.101538	2.05177	0.0869963	0.287216	CDK13/DPF2/FBXW7/TFRC/ZBTB7A
GO:0051053	negative regulation of DNA metabolic process	44	0.125	0.0451282	2.76989	0.0895419	0.292195	RAD1/MEN1/RECQL5
GO:0017015	regulation of transforming growth factor beta receptor signaling pathway	21	0.0833333	0.0215385	3.86905	0.0917583	0.292195	MEN1/ZBTB7A
GO:0050680	negative regulation of epithelial cell proliferation	21	0.0833333	0.0215385	3.86905	0.0917583	0.292195	MEN1/FBXW7
GO:1903322	positive regulation of protein modification by small protein conjugation or removal	21	0.0833333	0.0215385	3.86905	0.0917583	0.292195	FANCM/FBXW7
GO:1903844	regulation of cellular response to transforming growth factor beta stimulus	21	0.0833333	0.0215385	3.86905	0.0917583	0.292195	MEN1/ZBTB7A
GO:0065009	regulation of molecular function	268	0.416667	0.274872	1.51586	0.0926488	0.292953	ATR/RAD1/DAXX/MEN1/CCS/FBXW7/NF2/TFRC/TIPRL/ZBTB7A
GO:0034504	protein localization to nucleus	45	0.125	0.0461538	2.70833	0.0944108	0.294931	NF2/TFRC/ZBTB7A
GO:0045892	negative regulation of transcription, DNA-templated	133	0.25	0.13641	1.83271	0.0959018	0.294931	DAXX/MEN1/DPF2/ORC2/RECQL5/ZBTB7A
GO:1902679	negative regulation of RNA biosynthetic process	133	0.25	0.13641	1.83271	0.0959018	0.294931	DAXX/MEN1/DPF2/ORC2/RECQL5/ZBTB7A
GO:1903507	negative regulation of nucleic acid-templated transcription	133	0.25	0.13641	1.83271	0.0959018	0.294931	DAXX/MEN1/DPF2/ORC2/RECQL5/ZBTB7A
GO:0030518	intracellular steroid hormone receptor signaling pathway	22	0.0833333	0.0225641	3.69318	0.0994489	0.299681	DAXX/ZBTB7A
GO:0043401	steroid hormone mediated signaling pathway	22	0.0833333	0.0225641	3.69318	0.0994489	0.299681	DAXX/ZBTB7A
GO:1901796	regulation of signal transduction by p53 class mediator	22	0.0833333	0.0225641	3.69318	0.0994489	0.299681	ATR/CHEK1
GO:0045859	regulation of protein kinase activity	74	0.166667	0.0758974	2.19595	0.101899	0.305017	DAXX/MEN1/FBXW7/NF2
GO:0007162	negative regulation of cell adhesion	23	0.0833333	0.0235897	3.53261	0.10732	0.3129	MEN1/NF2
GO:0031334	positive regulation of protein-containing complex assembly	23	0.0833333	0.0235897	3.53261	0.10732	0.3129	ATR/TFRC
GO:0033673	negative regulation of kinase activity	23	0.0833333	0.0235897	3.53261	0.10732	0.3129	MEN1/NF2
GO:0072593	reactive oxygen species metabolic process	23	0.0833333	0.0235897	3.53261	0.10732	0.3129	CCS/CYB5R4
GO:0033044	regulation of chromosome organization	48	0.125	0.0492308	2.53906	0.109675	0.313914	ATR/RAD1/LCMT1
GO:0044089	positive regulation of cellular component biogenesis	48	0.125	0.0492308	2.53906	0.109675	0.313914	ATR/NF2/TFRC
GO:0044093	positive regulation of molecular function	172	0.291667	0.17641	1.65334	0.112983	0.313914	ATR/DAXX/MEN1/CCS/FBXW7/TFRC/ZBTB7A
GO:0000375	RNA splicing, via transesterification reactions	24	0.0833333	0.0246154	3.38542	0.115358	0.313914	CDK13/ZBTB7A
GO:0000377	RNA splicing, via transesterification reactions with bulged adenosine as nucleophile	24	0.0833333	0.0246154	3.38542	0.115358	0.313914	CDK13/ZBTB7A
GO:0000398	mRNA splicing, via spliceosome	24	0.0833333	0.0246154	3.38542	0.115358	0.313914	CDK13/ZBTB7A
GO:0002573	myeloid leukocyte differentiation	24	0.0833333	0.0246154	3.38542	0.115358	0.313914	FBXW7/TFRC
GO:0009755	hormone-mediated signaling pathway	24	0.0833333	0.0246154	3.38542	0.115358	0.313914	DAXX/ZBTB7A
GO:0010833	telomere maintenance via telomere lengthening	24	0.0833333	0.0246154	3.38542	0.115358	0.313914	ATR/RAD1
GO:0015711	organic anion transport	24	0.0833333	0.0246154	3.38542	0.115358	0.313914	CYB5R4/ORC2
GO:2000278	regulation of DNA biosynthetic process	24	0.0833333	0.0246154	3.38542	0.115358	0.313914	ATR/MEN1
GO:0033365	protein localization to organelle	108	0.208333	0.110769	1.88079	0.116477	0.314061	ATR/FBXW7/NF2/TFRC/ZBTB7A
GO:0051128	regulation of cellular component organization	208	0.333333	0.213333	1.5625	0.117502	0.314061	ATR/RAD1/LCMT1/CDK13/CHEK1/FBXW7/NF2/TFRC
GO:0006811	ion transport	78	0.166667	0.08	2.08333	0.11821	0.314061	RAD1/CYB5R4/ORC2/TFRC
GO:0044772	mitotic cell cycle phase transition	78	0.166667	0.08	2.08333	0.11821	0.314061	HUS1/RAD17/LCMT1/CHEK1
GO:0007131	reciprocal meiotic recombination	25	0.0833333	0.025641	3.25	0.123552	0.318821	RAD1/FANCM
GO:0033500	carbohydrate homeostasis	25	0.0833333	0.025641	3.25	0.123552	0.318821	MEN1/CYB5R4
GO:0035825	homologous recombination	25	0.0833333	0.025641	3.25	0.123552	0.318821	RAD1/FANCM
GO:0042593	glucose homeostasis	25	0.0833333	0.025641	3.25	0.123552	0.318821	MEN1/CYB5R4
GO:0140527	reciprocal homologous recombination	25	0.0833333	0.025641	3.25	0.123552	0.318821	RAD1/FANCM
GO:0071897	DNA biosynthetic process	51	0.125	0.0523077	2.38971	0.125866	0.321186	ATR/MEN1/POLE4
GO:0044087	regulation of cellular component biogenesis	80	0.166667	0.0820513	2.03125	0.126792	0.321186	ATR/LCMT1/NF2/TFRC
GO:0048878	chemical homeostasis	80	0.166667	0.0820513	2.03125	0.126792	0.321186	MEN1/CYB5R4/FBXW7/TFRC
GO:0010332	response to gamma radiation	26	0.0833333	0.0266667	3.125	0.13189	0.321186	ATR/MEN1
GO:0010810	regulation of cell-substrate adhesion	26	0.0833333	0.0266667	3.125	0.13189	0.321186	MEN1/NF2
GO:0010821	regulation of mitochondrion organization	26	0.0833333	0.0266667	3.125	0.13189	0.321186	FBXW7/TFRC
GO:1900180	regulation of protein localization to nucleus	26	0.0833333	0.0266667	3.125	0.13189	0.321186	NF2/TFRC
GO:2000779	regulation of double-strand break repair	26	0.0833333	0.0266667	3.125	0.13189	0.321186	CHEK1/RECQL5
GO:2001251	negative regulation of chromosome organization	26	0.0833333	0.0266667	3.125	0.13189	0.321186	RAD1/LCMT1
GO:0006355	regulation of transcription, DNA-templated	286	0.416667	0.293333	1.42045	0.133052	0.321186	DAXX/MEN1/EMSY/CDK13/CHEK1/DPF2/ORC2/RECQL5/TFRC/ZBTB7A
GO:1903506	regulation of nucleic acid-templated transcription	286	0.416667	0.293333	1.42045	0.133052	0.321186	DAXX/MEN1/EMSY/CDK13/CHEK1/DPF2/ORC2/RECQL5/TFRC/ZBTB7A
GO:2001141	regulation of RNA biosynthetic process	286	0.416667	0.293333	1.42045	0.133052	0.321186	DAXX/MEN1/EMSY/CDK13/CHEK1/DPF2/ORC2/RECQL5/TFRC/ZBTB7A
GO:2001021	negative regulation of response to DNA damage stimulus	27	0.0833333	0.0276923	3.00926	0.14036	0.334396	RAD1/RECQL5
GO:0045934	negative regulation of nucleobase-containing compound metabolic process	182	0.291667	0.186667	1.5625	0.142499	0.334396	RAD1/DAXX/MEN1/DPF2/ORC2/RECQL5/ZBTB7A
GO:0051253	negative regulation of RNA metabolic process	148	0.25	0.151795	1.64696	0.142763	0.334396	DAXX/MEN1/DPF2/ORC2/RECQL5/ZBTB7A
GO:0006351	transcription, DNA-templated	291	0.416667	0.298462	1.39605	0.145922	0.334396	DAXX/MEN1/EMSY/CDK13/CHEK1/DPF2/ORC2/RECQL5/TFRC/ZBTB7A
GO:0097659	nucleic acid-templated transcription	291	0.416667	0.298462	1.39605	0.145922	0.334396	DAXX/MEN1/EMSY/CDK13/CHEK1/DPF2/ORC2/RECQL5/TFRC/ZBTB7A
GO:0006915	apoptotic process	219	0.333333	0.224615	1.48402	0.14822	0.334396	DAXX/LCMT1/CHEK1/DPF2/FBXW7/NF2/TFRC/ZBTB7A
GO:0032774	RNA biosynthetic process	292	0.416667	0.299487	1.39127	0.148582	0.334396	DAXX/MEN1/EMSY/CDK13/CHEK1/DPF2/ORC2/RECQL5/TFRC/ZBTB7A
GO:0000723	telomere maintenance	55	0.125	0.0564103	2.21591	0.148761	0.334396	ATR/HUS1/RAD1
GO:0051090	regulation of DNA-binding transcription factor activity	55	0.125	0.0564103	2.21591	0.148761	0.334396	MEN1/TFRC/ZBTB7A
GO:0000819	sister chromatid segregation	28	0.0833333	0.0287179	2.90179	0.148951	0.334396	LCMT1/FBXW7
GO:0006820	anion transport	28	0.0833333	0.0287179	2.90179	0.148951	0.334396	CYB5R4/ORC2
GO:0007179	transforming growth factor beta receptor signaling pathway	28	0.0833333	0.0287179	2.90179	0.148951	0.334396	MEN1/ZBTB7A
GO:0032204	regulation of telomere maintenance	28	0.0833333	0.0287179	2.90179	0.148951	0.334396	ATR/RAD1
GO:0062012	regulation of small molecule metabolic process	28	0.0833333	0.0287179	2.90179	0.148951	0.334396	LCMT1/ZBTB7A
GO:0002520	immune system development	117	0.208333	0.12	1.73611	0.150397	0.335962	CDK13/DPF2/FBXW7/TFRC/ZBTB7A
GO:0018193	peptidyl-amino acid modification	151	0.25	0.154872	1.61424	0.153322	0.338825	ATR/MEN1/CHEK1/FBXW7/NF2/TFRC
GO:0012501	programmed cell death	221	0.333333	0.226667	1.47059	0.15424	0.338825	DAXX/LCMT1/CHEK1/DPF2/FBXW7/NF2/TFRC/ZBTB7A
GO:0031400	negative regulation of protein modification process	56	0.125	0.0574359	2.17634	0.154698	0.338825	MEN1/NF2/TIPRL
GO:0032200	telomere organization	56	0.125	0.0574359	2.17634	0.154698	0.338825	ATR/HUS1/RAD1
GO:0030522	intracellular receptor signaling pathway	29	0.0833333	0.0297436	2.80172	0.157654	0.340321	DAXX/ZBTB7A
GO:0051346	negative regulation of hydrolase activity	29	0.0833333	0.0297436	2.80172	0.157654	0.340321	ATR/TIPRL
GO:0090092	regulation of transmembrane receptor protein serine/threonine kinase signaling pathway	29	0.0833333	0.0297436	2.80172	0.157654	0.340321	MEN1/ZBTB7A
GO:0001933	negative regulation of protein phosphorylation	30	0.0833333	0.0307692	2.70833	0.166459	0.352547	MEN1/NF2
GO:0007127	meiosis I	30	0.0833333	0.0307692	2.70833	0.166459	0.352547	RAD1/FANCM
GO:0051348	negative regulation of transferase activity	30	0.0833333	0.0307692	2.70833	0.166459	0.352547	MEN1/NF2
GO:0071383	cellular response to steroid hormone stimulus	30	0.0833333	0.0307692	2.70833	0.166459	0.352547	DAXX/ZBTB7A
GO:0006275	regulation of DNA replication	31	0.0833333	0.0317949	2.62097	0.175354	0.36283	ATR/RAD17
GO:0007569	cell aging	31	0.0833333	0.0317949	2.62097	0.175354	0.36283	ATR/CHEK1
GO:0008380	RNA splicing	31	0.0833333	0.0317949	2.62097	0.175354	0.36283	CDK13/ZBTB7A
GO:0051091	positive regulation of DNA-binding transcription factor activity	31	0.0833333	0.0317949	2.62097	0.175354	0.36283	TFRC/ZBTB7A
GO:0140013	meiotic nuclear division	31	0.0833333	0.0317949	2.62097	0.175354	0.36283	RAD1/FANCM
GO:0002521	leukocyte differentiation	60	0.125	0.0615385	2.03125	0.179206	0.365744	FBXW7/TFRC/ZBTB7A
GO:0006812	cation transport	60	0.125	0.0615385	2.03125	0.179206	0.365744	RAD1/ORC2/TFRC
GO:0009410	response to xenobiotic stimulus	60	0.125	0.0615385	2.03125	0.179206	0.365744	ATR/RECQL5/TFRC
GO:0048585	negative regulation of response to stimulus	159	0.25	0.163077	1.53302	0.183274	0.369488	RAD1/MEN1/FBXW7/NF2/RECQL5/ZBTB7A
GO:0006289	nucleotide-excision repair	32	0.0833333	0.0328205	2.53906	0.184332	0.369488	HUS1/RAD1
GO:0022407	regulation of cell-cell adhesion	32	0.0833333	0.0328205	2.53906	0.184332	0.369488	NF2/TFRC
GO:1902806	regulation of cell cycle G1/S phase transition	32	0.0833333	0.0328205	2.53906	0.184332	0.369488	MEN1/FBXW7
GO:0043549	regulation of kinase activity	93	0.166667	0.0953846	1.74731	0.188762	0.376686	DAXX/MEN1/FBXW7/NF2
GO:0008219	cell death	232	0.333333	0.237949	1.40086	0.189639	0.376761	DAXX/LCMT1/CHEK1/DPF2/FBXW7/NF2/TFRC/ZBTB7A
GO:0061982	meiosis I cell cycle process	33	0.0833333	0.0338462	2.46212	0.193384	0.380831	RAD1/FANCM
GO:0090287	regulation of cellular response to growth factor stimulus	33	0.0833333	0.0338462	2.46212	0.193384	0.380831	MEN1/ZBTB7A
GO:0080134	regulation of response to stress	162	0.25	0.166154	1.50463	0.195141	0.382613	ATR/RAD1/MEN1/CHEK1/FBXW7/RECQL5
GO:0019725	cellular homeostasis	63	0.125	0.0646154	1.93452	0.198302	0.385392	MEN1/FBXW7/TFRC
GO:0043408	regulation of MAPK cascade	63	0.125	0.0646154	1.93452	0.198302	0.385392	MEN1/FBXW7/NF2
GO:0032269	negative regulation of cellular protein metabolic process	95	0.166667	0.0974359	1.71053	0.199133	0.385392	ATR/MEN1/NF2/TIPRL
GO:0042326	negative regulation of phosphorylation	34	0.0833333	0.0348718	2.38971	0.2025	0.388558	MEN1/NF2
GO:0071560	cellular response to transforming growth factor beta stimulus	34	0.0833333	0.0348718	2.38971	0.2025	0.388558	MEN1/ZBTB7A
GO:0030155	regulation of cell adhesion	64	0.125	0.065641	1.9043	0.204787	0.391273	MEN1/NF2/TFRC
GO:0000122	negative regulation of transcription by RNA polymerase II	97	0.166667	0.0994872	1.67526	0.209695	0.398953	MEN1/DPF2/ORC2/ZBTB7A
GO:0071559	response to transforming growth factor beta	35	0.0833333	0.0358974	2.32143	0.211673	0.401018	MEN1/ZBTB7A
GO:0045595	regulation of cell differentiation	132	0.208333	0.135385	1.53883	0.215554	0.406188	MEN1/CDK13/DPF2/FBXW7/NF2
GO:0006366	transcription by RNA polymerase II	203	0.291667	0.208205	1.40086	0.216211	0.406188	MEN1/CDK13/CHEK1/DPF2/ORC2/RECQL5/ZBTB7A
GO:0051248	negative regulation of protein metabolic process	100	0.166667	0.102564	1.625	0.225868	0.422561	ATR/MEN1/NF2/TIPRL
GO:0042981	regulation of apoptotic process	170	0.25	0.174359	1.43382	0.228322	0.425271	DAXX/LCMT1/FBXW7/NF2/TFRC/ZBTB7A
GO:0006479	protein methylation	37	0.0833333	0.0379487	2.19595	0.230158	0.425271	LCMT1/MEN1
GO:0008213	protein alkylation	37	0.0833333	0.0379487	2.19595	0.230158	0.425271	LCMT1/MEN1
GO:0043067	regulation of programmed cell death	172	0.25	0.17641	1.41715	0.23694	0.430061	DAXX/LCMT1/FBXW7/NF2/TFRC/ZBTB7A
GO:0006397	mRNA processing	38	0.0833333	0.0389744	2.13816	0.239455	0.430061	CDK13/ZBTB7A
GO:0018105	peptidyl-serine phosphorylation	38	0.0833333	0.0389744	2.13816	0.239455	0.430061	ATR/TFRC
GO:0018108	peptidyl-tyrosine phosphorylation	38	0.0833333	0.0389744	2.13816	0.239455	0.430061	FBXW7/NF2
GO:0018212	peptidyl-tyrosine modification	38	0.0833333	0.0389744	2.13816	0.239455	0.430061	FBXW7/NF2
GO:0072331	signal transduction by p53 class mediator	38	0.0833333	0.0389744	2.13816	0.239455	0.430061	ATR/CHEK1
GO:0090305	nucleic acid phosphodiester bond hydrolysis	38	0.0833333	0.0389744	2.13816	0.239455	0.430061	RAD1/FANCM
GO:0006303	double-strand break repair via nonhomologous end joining	39	0.0833333	0.04	2.08333	0.248779	0.445027	RAD1/ZBTB7A
GO:0071407	cellular response to organic cyclic compound	71	0.125	0.0728205	1.71655	0.251553	0.447073	DAXX/RECQL5/ZBTB7A
GO:0007155	cell adhesion	105	0.166667	0.107692	1.54762	0.253602	0.447073	ATR/MEN1/NF2/TFRC
GO:0022610	biological adhesion	105	0.166667	0.107692	1.54762	0.253602	0.447073	ATR/MEN1/NF2/TFRC
GO:0042592	homeostatic process	140	0.208333	0.14359	1.45089	0.253906	0.447073	MEN1/CYB5R4/FBXW7/TFRC/ZBTB7A
GO:0006839	mitochondrial transport	40	0.0833333	0.0410256	2.03125	0.258124	0.447481	FBXW7/ORC2
GO:0010506	regulation of autophagy	40	0.0833333	0.0410256	2.03125	0.258124	0.447481	RAD1/FBXW7
GO:0018209	peptidyl-serine modification	40	0.0833333	0.0410256	2.03125	0.258124	0.447481	ATR/TFRC
GO:1903829	positive regulation of cellular protein localization	40	0.0833333	0.0410256	2.03125	0.258124	0.447481	FBXW7/TFRC
GO:0042127	regulation of cell population proliferation	178	0.25	0.182564	1.36938	0.263483	0.453206	MEN1/CDK13/CHEK1/FBXW7/NF2/TFRC
GO:0050790	regulation of catalytic activity	215	0.291667	0.220513	1.32267	0.264456	0.453206	ATR/DAXX/MEN1/CCS/FBXW7/NF2/TIPRL
GO:0000165	MAPK cascade	73	0.125	0.0748718	1.66952	0.265269	0.453206	MEN1/FBXW7/NF2
GO:0007178	transmembrane receptor protein serine/threonine kinase signaling pathway	41	0.0833333	0.0420513	1.98171	0.267482	0.453206	MEN1/ZBTB7A
GO:0042113	B cell activation	41	0.0833333	0.0420513	1.98171	0.267482	0.453206	TFRC/ZBTB7A
GO:0048545	response to steroid hormone	41	0.0833333	0.0420513	1.98171	0.267482	0.453206	DAXX/ZBTB7A
GO:0032870	cellular response to hormone stimulus	74	0.125	0.0758974	1.64696	0.272172	0.457697	DAXX/MEN1/ZBTB7A
GO:1903827	regulation of cellular protein localization	74	0.125	0.0758974	1.64696	0.272172	0.457697	FBXW7/NF2/TFRC
GO:0010941	regulation of cell death	182	0.25	0.186667	1.33929	0.281696	0.471946	DAXX/LCMT1/FBXW7/NF2/TFRC/ZBTB7A
GO:0006282	regulation of DNA repair	43	0.0833333	0.0441026	1.88953	0.286218	0.473602	CHEK1/RECQL5
GO:0006338	chromatin remodeling	43	0.0833333	0.0441026	1.88953	0.286218	0.473602	DAXX/ZBTB7A
GO:0050678	regulation of epithelial cell proliferation	43	0.0833333	0.0441026	1.88953	0.286218	0.473602	MEN1/FBXW7
GO:0009966	regulation of signal transduction	258	0.333333	0.264615	1.25969	0.286904	0.473602	ATR/LCMT1/MEN1/CHEK1/FBXW7/NF2/TFRC/ZBTB7A
GO:0048468	cell development	184	0.25	0.188718	1.32473	0.29094	0.478507	ATR/MEN1/CYB5R4/FBXW7/NF2/ZBTB7A
GO:0034599	cellular response to oxidative stress	44	0.0833333	0.0451282	1.84659	0.295583	0.484368	CCS/FBXW7
GO:0031647	regulation of protein stability	45	0.0833333	0.0461538	1.80556	0.30494	0.49608	FBXW7/NF2
GO:0098655	cation transmembrane transport	45	0.0833333	0.0461538	1.80556	0.30494	0.49608	RAD1/ORC2
GO:0000003	reproduction	151	0.208333	0.154872	1.3452	0.309601	0.499827	ATR/HUS1/RAD1/MEN1/FANCM
GO:0022414	reproductive process	151	0.208333	0.154872	1.3452	0.309601	0.499827	ATR/HUS1/RAD1/MEN1/FANCM
GO:0051338	regulation of transferase activity	115	0.166667	0.117949	1.41304	0.3113	0.499827	DAXX/MEN1/FBXW7/NF2
GO:0045935	positive regulation of nucleobase-containing compound metabolic process	226	0.291667	0.231795	1.2583	0.311696	0.499827	ATR/DAXX/MEN1/CDK13/CHEK1/DPF2/TFRC
GO:0030162	regulation of proteolysis	81	0.125	0.0830769	1.50463	0.321086	0.513051	ATR/FBXW7/SPOP
GO:0050673	epithelial cell proliferation	48	0.0833333	0.0492308	1.69271	0.332909	0.529432	MEN1/FBXW7
GO:1901699	cellular response to nitrogen compound	83	0.125	0.0851282	1.46837	0.335176	0.529432	DAXX/MEN1/RECQL5
GO:0034613	cellular protein localization	156	0.208333	0.16	1.30208	0.335728	0.529432	ATR/FBXW7/NF2/TFRC/ZBTB7A
GO:0008104	protein localization	194	0.25	0.198974	1.25644	0.338306	0.529432	ATR/CYB5R4/FBXW7/NF2/TFRC/ZBTB7A
GO:0070727	cellular macromolecule localization	157	0.208333	0.161026	1.29379	0.340997	0.529432	ATR/FBXW7/NF2/TFRC/ZBTB7A
GO:0044843	cell cycle G1/S phase transition	49	0.0833333	0.0502564	1.65816	0.342183	0.529432	MEN1/FBXW7
GO:0045860	positive regulation of protein kinase activity	49	0.0833333	0.0502564	1.65816	0.342183	0.529432	DAXX/FBXW7
GO:0055082	cellular chemical homeostasis	49	0.0833333	0.0502564	1.65816	0.342183	0.529432	MEN1/TFRC
GO:0001934	positive regulation of protein phosphorylation	84	0.125	0.0861538	1.45089	0.342228	0.529432	DAXX/FBXW7/TFRC
GO:0006357	regulation of transcription by RNA polymerase II	195	0.25	0.2	1.25	0.343129	0.529432	MEN1/CDK13/CHEK1/DPF2/ORC2/ZBTB7A
GO:0031401	positive regulation of protein modification process	121	0.166667	0.124103	1.34298	0.346836	0.53332	DAXX/FANCM/FBXW7/TFRC
GO:0007420	brain development	85	0.125	0.0871795	1.43382	0.349282	0.534881	RAD1/MEN1/NF2
GO:0030001	metal ion transport	50	0.0833333	0.0512821	1.625	0.351425	0.534881	RAD1/TFRC
GO:1901214	regulation of neuron death	50	0.0833333	0.0512821	1.625	0.351425	0.534881	DAXX/FBXW7
GO:0010646	regulation of cell communication	274	0.333333	0.281026	1.18613	0.353924	0.536865	ATR/LCMT1/MEN1/CHEK1/FBXW7/NF2/TFRC/ZBTB7A
GO:0030036	actin cytoskeleton organization	51	0.0833333	0.0523077	1.59314	0.360632	0.545198	ATR/NF2
GO:0009968	negative regulation of signal transduction	124	0.166667	0.127179	1.31048	0.364736	0.547986	MEN1/FBXW7/NF2/ZBTB7A
GO:0023051	regulation of signaling	277	0.333333	0.284103	1.17329	0.366896	0.547986	ATR/LCMT1/MEN1/CHEK1/FBXW7/NF2/TFRC/ZBTB7A
GO:0050793	regulation of developmental process	200	0.25	0.205128	1.21875	0.36742	0.547986	MEN1/CDK13/DPF2/FBXW7/NF2/TFRC
GO:0006091	generation of precursor metabolites and energy	52	0.0833333	0.0533333	1.5625	0.369799	0.547986	CYB5R4/ZBTB7A
GO:0060284	regulation of cell development	52	0.0833333	0.0533333	1.5625	0.369799	0.547986	FBXW7/NF2
GO:0062197	cellular response to chemical stress	52	0.0833333	0.0533333	1.5625	0.369799	0.547986	CCS/FBXW7
GO:0008285	negative regulation of cell population proliferation	89	0.125	0.0912821	1.36938	0.377472	0.556001	MEN1/FBXW7/NF2
GO:0032259	methylation	53	0.0833333	0.054359	1.53302	0.378923	0.556001	LCMT1/MEN1
GO:0043414	macromolecule methylation	53	0.0833333	0.054359	1.53302	0.378923	0.556001	LCMT1/MEN1
GO:0002376	immune system process	203	0.25	0.208205	1.20074	0.382107	0.557861	RAD1/CDK13/DPF2/FBXW7/TFRC/ZBTB7A
GO:0044281	small molecule metabolic process	127	0.166667	0.130256	1.27953	0.382675	0.557861	ATR/LCMT1/ORC2/ZBTB7A
GO:0010648	negative regulation of cell communication	128	0.166667	0.131282	1.26953	0.388657	0.559852	MEN1/FBXW7/NF2/ZBTB7A
GO:0071705	nitrogen compound transport	128	0.166667	0.131282	1.26953	0.388657	0.559852	CYB5R4/FBXW7/ORC2/TFRC
GO:0032880	regulation of protein localization	91	0.125	0.0933333	1.33929	0.391522	0.559852	FBXW7/NF2/TFRC
GO:0060322	head development	91	0.125	0.0933333	1.33929	0.391522	0.559852	RAD1/MEN1/NF2
GO:0060341	regulation of cellular localization	91	0.125	0.0933333	1.33929	0.391522	0.559852	FBXW7/NF2/TFRC
GO:0097190	apoptotic signaling pathway	91	0.125	0.0933333	1.33929	0.391522	0.559852	DAXX/DPF2/FBXW7
GO:0023057	negative regulation of signaling	129	0.166667	0.132308	1.25969	0.394638	0.560244	MEN1/FBXW7/NF2/ZBTB7A
GO:0070997	neuron death	55	0.0833333	0.0564103	1.47727	0.397028	0.560244	DAXX/FBXW7
GO:1902532	negative regulation of intracellular signal transduction	55	0.0833333	0.0564103	1.47727	0.397028	0.560244	MEN1/NF2
GO:0007167	enzyme linked receptor protein signaling pathway	92	0.125	0.094359	1.32473	0.398529	0.560244	MEN1/FBXW7/ZBTB7A
GO:1902533	positive regulation of intracellular signal transduction	92	0.125	0.094359	1.32473	0.398529	0.560244	ATR/FBXW7/TFRC
GO:0065003	protein-containing complex assembly	130	0.166667	0.133333	1.25	0.400616	0.560244	ATR/DAXX/LCMT1/TFRC
GO:0008283	cell population proliferation	207	0.25	0.212308	1.17754	0.401778	0.560244	MEN1/CDK13/CHEK1/FBXW7/NF2/TFRC
GO:0010557	positive regulation of macromolecule biosynthetic process	207	0.25	0.212308	1.17754	0.401778	0.560244	ATR/DAXX/MEN1/CDK13/CHEK1/DPF2
GO:0030029	actin filament-based process	56	0.0833333	0.0574359	1.45089	0.406004	0.561346	ATR/NF2
GO:0045862	positive regulation of proteolysis	56	0.0833333	0.0574359	1.45089	0.406004	0.561346	ATR/FBXW7
GO:0048513	animal organ development	286	0.333333	0.293333	1.13636	0.406319	0.561346	RAD1/MEN1/CDK13/DPF2/FBXW7/NF2/TFRC/ZBTB7A
GO:0005975	carbohydrate metabolic process	57	0.0833333	0.0584615	1.42544	0.414923	0.567176	LCMT1/ZBTB7A
GO:0045893	positive regulation of transcription, DNA-templated	171	0.208333	0.175385	1.18787	0.415592	0.567176	DAXX/MEN1/CDK13/CHEK1/DPF2
GO:1902680	positive regulation of RNA biosynthetic process	171	0.208333	0.175385	1.18787	0.415592	0.567176	DAXX/MEN1/CDK13/CHEK1/DPF2
GO:1903508	positive regulation of nucleic acid-templated transcription	171	0.208333	0.175385	1.18787	0.415592	0.567176	DAXX/MEN1/CDK13/CHEK1/DPF2
GO:0031328	positive regulation of cellular biosynthetic process	211	0.25	0.21641	1.15521	0.421508	0.570635	ATR/DAXX/MEN1/CDK13/CHEK1/DPF2
GO:0006914	autophagy	58	0.0833333	0.0594872	1.40086	0.423785	0.570635	RAD1/FBXW7
GO:0007568	aging	58	0.0833333	0.0594872	1.40086	0.423785	0.570635	ATR/CHEK1
GO:0061919	process utilizing autophagic mechanism	58	0.0833333	0.0594872	1.40086	0.423785	0.570635	RAD1/FBXW7
GO:0043085	positive regulation of catalytic activity	134	0.166667	0.137436	1.21269	0.424481	0.570635	ATR/DAXX/CCS/FBXW7
GO:0009891	positive regulation of biosynthetic process	212	0.25	0.217436	1.14976	0.426444	0.571563	ATR/DAXX/MEN1/CDK13/CHEK1/DPF2
GO:0033036	macromolecule localization	213	0.25	0.218462	1.14437	0.43138	0.575607	ATR/CYB5R4/FBXW7/NF2/TFRC/ZBTB7A
GO:0010638	positive regulation of organelle organization	59	0.0833333	0.0605128	1.37712	0.432585	0.575607	ATR/NF2
GO:0042327	positive regulation of phosphorylation	97	0.125	0.0994872	1.25644	0.433308	0.575607	DAXX/FBXW7/TFRC
GO:0030855	epithelial cell differentiation	60	0.0833333	0.0615385	1.35417	0.441322	0.584524	MEN1/NF2
GO:0032270	positive regulation of cellular protein metabolic process	178	0.208333	0.182564	1.14115	0.452957	0.59767	ATR/DAXX/FANCM/FBXW7/TFRC
GO:0014070	response to organic cyclic compound	100	0.125	0.102564	1.21875	0.453909	0.59767	DAXX/RECQL5/ZBTB7A
GO:0006979	response to oxidative stress	62	0.0833333	0.0635897	1.31048	0.458598	0.598577	CCS/FBXW7
GO:0010035	response to inorganic substance	62	0.0833333	0.0635897	1.31048	0.458598	0.598577	DAXX/CCS
GO:0034220	ion transmembrane transport	62	0.0833333	0.0635897	1.31048	0.458598	0.598577	RAD1/ORC2
GO:0007010	cytoskeleton organization	102	0.125	0.104615	1.19485	0.467507	0.603191	ATR/CHEK1/NF2
GO:0009725	response to hormone	102	0.125	0.104615	1.19485	0.467507	0.603191	DAXX/MEN1/ZBTB7A
GO:0010562	positive regulation of phosphorus metabolic process	102	0.125	0.104615	1.19485	0.467507	0.603191	DAXX/FBXW7/TFRC
GO:0045937	positive regulation of phosphate metabolic process	102	0.125	0.104615	1.19485	0.467507	0.603191	DAXX/FBXW7/TFRC
GO:0033674	positive regulation of kinase activity	64	0.0833333	0.065641	1.26953	0.475595	0.610121	DAXX/FBXW7
GO:0051054	positive regulation of DNA metabolic process	64	0.0833333	0.065641	1.26953	0.475595	0.610121	ATR/TFRC
GO:0009967	positive regulation of signal transduction	143	0.166667	0.146667	1.13636	0.477572	0.610911	ATR/MEN1/FBXW7/TFRC
GO:0071396	cellular response to lipid	65	0.0833333	0.0666667	1.25	0.483985	0.617355	DAXX/ZBTB7A
GO:0015031	protein transport	105	0.125	0.107692	1.16071	0.487669	0.620292	CYB5R4/FBXW7/TFRC
GO:0016071	mRNA metabolic process	66	0.0833333	0.0676923	1.23106	0.492299	0.622654	CDK13/ZBTB7A
GO:0098609	cell-cell adhesion	66	0.0833333	0.0676923	1.23106	0.492299	0.622654	NF2/TFRC
GO:0051254	positive regulation of RNA metabolic process	186	0.208333	0.190769	1.09207	0.495198	0.624562	DAXX/MEN1/CDK13/CHEK1/DPF2
GO:0006396	RNA processing	67	0.0833333	0.0687179	1.21269	0.500537	0.626522	CDK13/ZBTB7A
GO:0043161	proteasome-mediated ubiquitin-dependent protein catabolic process	67	0.0833333	0.0687179	1.21269	0.500537	0.626522	FBXW7/SPOP
GO:0007417	central nervous system development	107	0.125	0.109744	1.13902	0.500938	0.626522	RAD1/MEN1/NF2
GO:0051247	positive regulation of protein metabolic process	188	0.208333	0.192821	1.08045	0.505636	0.62994	ATR/DAXX/FANCM/FBXW7/TFRC
GO:0016567	protein ubiquitination	148	0.166667	0.151795	1.09797	0.506478	0.62994	DAXX/FANCM/FBXW7/SPOP
GO:0007005	mitochondrion organization	68	0.0833333	0.0697436	1.19485	0.508698	0.630954	FBXW7/TFRC
GO:0071702	organic substance transport	149	0.166667	0.152821	1.0906	0.512194	0.63354	CYB5R4/FBXW7/ORC2/TFRC
GO:0051130	positive regulation of cellular component organization	109	0.125	0.111795	1.11812	0.51406	0.634102	ATR/NF2/TFRC
GO:0043933	protein-containing complex subunit organization	150	0.166667	0.153846	1.08333	0.517886	0.637071	ATR/DAXX/LCMT1/TFRC
GO:0018205	peptidyl-lysine modification	72	0.0833333	0.0738462	1.12847	0.540537	0.661781	MEN1/CHEK1
GO:0070887	cellular response to chemical stimulus	277	0.291667	0.284103	1.02662	0.545321	0.661781	DAXX/MEN1/CCS/FBXW7/RECQL5/TFRC/ZBTB7A
GO:0010647	positive regulation of cell communication	155	0.166667	0.158974	1.04839	0.545962	0.661781	ATR/MEN1/FBXW7/TFRC
GO:0023056	positive regulation of signaling	155	0.166667	0.158974	1.04839	0.545962	0.661781	ATR/MEN1/FBXW7/TFRC
GO:0006810	transport	237	0.25	0.243077	1.02848	0.548063	0.661781	ATR/RAD1/CYB5R4/FBXW7/ORC2/TFRC
GO:0001568	blood vessel development	73	0.0833333	0.0748718	1.11301	0.548291	0.661781	ATR/FBXW7
GO:0010498	proteasomal protein catabolic process	73	0.0833333	0.0748718	1.11301	0.548291	0.661781	FBXW7/SPOP
GO:0071495	cellular response to endogenous stimulus	156	0.166667	0.16	1.04167	0.551494	0.663234	DAXX/MEN1/RECQL5/ZBTB7A
GO:0045944	positive regulation of transcription by RNA polymerase II	115	0.125	0.117949	1.05978	0.552449	0.663234	MEN1/CDK13/DPF2
GO:0010942	positive regulation of cell death	74	0.0833333	0.0758974	1.09797	0.555961	0.66567	DAXX/FBXW7
GO:0032446	protein modification by small protein conjugation	158	0.166667	0.162051	1.02848	0.56247	0.671673	DAXX/FANCM/FBXW7/SPOP
GO:0001944	vasculature development	77	0.0833333	0.0789744	1.05519	0.578459	0.685299	ATR/FBXW7
GO:0030334	regulation of cell migration	77	0.0833333	0.0789744	1.05519	0.578459	0.685299	FBXW7/NF2
GO:0071363	cellular response to growth factor stimulus	77	0.0833333	0.0789744	1.05519	0.578459	0.685299	MEN1/ZBTB7A
GO:0051641	cellular localization	203	0.208333	0.208205	1.00062	0.581604	0.687211	ATR/FBXW7/NF2/TFRC/ZBTB7A
GO:0045184	establishment of protein localization	120	0.125	0.123077	1.01562	0.583213	0.687303	CYB5R4/FBXW7/TFRC
GO:0071417	cellular response to organonitrogen compound	78	0.0833333	0.08	1.04167	0.585787	0.68853	MEN1/RECQL5
GO:1901701	cellular response to oxygen-containing compound	122	0.125	0.125128	0.998975	0.595183	0.697747	MEN1/CCS/RECQL5
GO:0070848	response to growth factor	80	0.0833333	0.0820513	1.01562	0.60018	0.699199	MEN1/ZBTB7A
GO:2000145	regulation of cell motility	80	0.0833333	0.0820513	1.01562	0.60018	0.699199	FBXW7/NF2
GO:0009894	regulation of catabolic process	123	0.125	0.126154	0.990854	0.601093	0.699199	RAD1/FBXW7/ZBTB7A
GO:0046649	lymphocyte activation	81	0.0833333	0.0830769	1.00309	0.607246	0.701759	TFRC/ZBTB7A
GO:0051347	positive regulation of transferase activity	81	0.0833333	0.0830769	1.00309	0.607246	0.701759	DAXX/FBXW7
GO:0051234	establishment of localization	250	0.25	0.25641	0.975	0.607983	0.701759	ATR/RAD1/CYB5R4/FBXW7/ORC2/TFRC
GO:1901698	response to nitrogen compound	125	0.125	0.128205	0.975	0.612762	0.703537	DAXX/MEN1/RECQL5
GO:0034622	cellular protein-containing complex assembly	82	0.0833333	0.0841026	0.990854	0.614224	0.703537	ATR/DAXX
GO:0055085	transmembrane transport	82	0.0833333	0.0841026	0.990854	0.614224	0.703537	RAD1/ORC2
GO:0051270	regulation of cellular component movement	83	0.0833333	0.0851282	0.978916	0.621114	0.707818	FBXW7/NF2
GO:0051336	regulation of hydrolase activity	83	0.0833333	0.0851282	0.978916	0.621114	0.707818	ATR/TIPRL
GO:0040012	regulation of locomotion	84	0.0833333	0.0861538	0.967262	0.627916	0.713758	FBXW7/NF2
GO:0016570	histone modification	87	0.0833333	0.0892308	0.933908	0.647795	0.734494	MEN1/CHEK1
GO:0070647	protein modification by small protein conjugation or removal	175	0.166667	0.179487	0.928571	0.650357	0.735542	DAXX/FANCM/FBXW7/SPOP
GO:0045321	leukocyte activation	88	0.0833333	0.0902564	0.923295	0.654245	0.73808	TFRC/ZBTB7A
GO:0009790	embryo development	133	0.125	0.13641	0.916353	0.657352	0.739726	HUS1/CHEK1/NF2
GO:0065008	regulation of biological quality	263	0.25	0.269744	0.926806	0.664188	0.744851	MEN1/CYB5R4/FBXW7/NF2/TFRC/ZBTB7A
GO:0009792	embryo development ending in birth or egg hatching	90	0.0833333	0.0923077	0.902778	0.666882	0.744851	HUS1/CHEK1
GO:0033993	response to lipid	90	0.0833333	0.0923077	0.902778	0.666882	0.744851	DAXX/ZBTB7A
GO:0009719	response to endogenous stimulus	181	0.166667	0.185641	0.89779	0.678792	0.752958	DAXX/MEN1/RECQL5/ZBTB7A
GO:0008284	positive regulation of cell population proliferation	92	0.0833333	0.094359	0.883152	0.679171	0.752958	CDK13/TFRC
GO:0009887	animal organ morphogenesis	92	0.0833333	0.094359	0.883152	0.679171	0.752958	FBXW7/NF2
GO:0006508	proteolysis	182	0.166667	0.186667	0.892857	0.68339	0.755769	ATR/FBXW7/SPOP/TFRC
GO:0022607	cellular component assembly	227	0.208333	0.232821	0.894824	0.691139	0.76205	ATR/DAXX/LCMT1/NF2/TFRC
GO:0032879	regulation of localization	184	0.166667	0.188718	0.883152	0.692464	0.76205	RAD1/FBXW7/NF2/TFRC
GO:0007166	cell surface receptor signaling pathway	231	0.208333	0.236923	0.879329	0.707636	0.776843	DAXX/MEN1/FBXW7/NF2/ZBTB7A
GO:0071310	cellular response to organic substance	233	0.208333	0.238974	0.871781	0.715681	0.783758	DAXX/MEN1/RECQL5/TFRC/ZBTB7A
GO:0001775	cell activation	100	0.0833333	0.102564	0.8125	0.724894	0.791916	TFRC/ZBTB7A
GO:0002682	regulation of immune system process	101	0.0833333	0.10359	0.804455	0.730231	0.793883	FBXW7/TFRC
GO:0031329	regulation of cellular catabolic process	101	0.0833333	0.10359	0.804455	0.730231	0.793883	RAD1/FBXW7
GO:0048646	anatomical structure formation involved in morphogenesis	103	0.0833333	0.105641	0.788835	0.740658	0.803274	FBXW7/NF2
GO:0048584	positive regulation of response to stimulus	196	0.166667	0.201026	0.829082	0.743409	0.804315	ATR/MEN1/FBXW7/TFRC
GO:2000026	regulation of multicellular organismal development	104	0.0833333	0.106667	0.78125	0.74575	0.804908	FBXW7/NF2
GO:0044419	biological process involved in interspecies interaction between organisms	106	0.0833333	0.108718	0.766509	0.755693	0.813683	RAD1/TFRC
GO:0044085	cellular component biogenesis	245	0.208333	0.251282	0.829082	0.76103	0.81747	ATR/DAXX/LCMT1/NF2/TFRC
GO:0006511	ubiquitin-dependent protein catabolic process	110	0.0833333	0.112821	0.738636	0.774635	0.826155	FBXW7/SPOP
GO:0019941	modification-dependent protein catabolic process	110	0.0833333	0.112821	0.738636	0.774635	0.826155	FBXW7/SPOP
GO:0043632	modification-dependent macromolecule catabolic process	110	0.0833333	0.112821	0.738636	0.774635	0.826155	FBXW7/SPOP
GO:0006955	immune response	111	0.0833333	0.113846	0.731982	0.779178	0.827071	RAD1/TFRC
GO:0010628	positive regulation of gene expression	111	0.0833333	0.113846	0.731982	0.779178	0.827071	CHEK1/TFRC
GO:0009653	anatomical structure morphogenesis	206	0.166667	0.211282	0.788835	0.781229	0.827292	ATR/FBXW7/NF2/TFRC
GO:0072359	circulatory system development	112	0.0833333	0.114872	0.725446	0.783646	0.827899	ATR/FBXW7
GO:1901700	response to oxygen-containing compound	161	0.125	0.165128	0.756988	0.785956	0.82839	MEN1/CCS/RECQL5
GO:0016477	cell migration	113	0.0833333	0.115897	0.719027	0.78804	0.828641	FBXW7/NF2
GO:0007399	nervous system development	209	0.166667	0.214359	0.777512	0.791758	0.830517	RAD1/MEN1/DPF2/NF2
GO:0044265	cellular macromolecule catabolic process	163	0.125	0.167179	0.747699	0.793523	0.830517	RAD1/FBXW7/SPOP
GO:0051049	regulation of transport	115	0.0833333	0.117949	0.706522	0.796605	0.831804	RAD1/FBXW7
GO:0010243	response to organonitrogen compound	118	0.0833333	0.121026	0.688559	0.808913	0.840745	MEN1/RECQL5
GO:0051603	proteolysis involved in cellular protein catabolic process	118	0.0833333	0.121026	0.688559	0.808913	0.840745	FBXW7/SPOP
GO:0060429	epithelium development	119	0.0833333	0.122051	0.682773	0.812875	0.842911	MEN1/NF2
GO:1901575	organic substance catabolic process	217	0.166667	0.222564	0.748848	0.818026	0.843125	RAD1/FBXW7/SPOP/ZBTB7A
GO:0048870	cell motility	121	0.0833333	0.124103	0.671488	0.820591	0.843125	FBXW7/NF2
GO:0051094	positive regulation of developmental process	121	0.0833333	0.124103	0.671488	0.820591	0.843125	NF2/TFRC
GO:0051674	localization of cell	121	0.0833333	0.124103	0.671488	0.820591	0.843125	FBXW7/NF2
GO:0044257	cellular protein catabolic process	124	0.0833333	0.127179	0.655242	0.831663	0.852549	FBXW7/SPOP
GO:0009057	macromolecule catabolic process	181	0.125	0.185641	0.673343	0.852655	0.872078	RAD1/FBXW7/SPOP
GO:0051239	regulation of multicellular organismal process	185	0.125	0.189744	0.658784	0.863737	0.881405	FBXW7/NF2/TFRC
GO:0030163	protein catabolic process	138	0.0833333	0.141538	0.588768	0.875956	0.887943	FBXW7/SPOP
GO:0040011	locomotion	138	0.0833333	0.141538	0.588768	0.875956	0.887943	FBXW7/NF2
GO:0010033	response to organic substance	285	0.208333	0.292308	0.712719	0.876078	0.887943	DAXX/MEN1/RECQL5/TFRC/ZBTB7A
GO:0006928	movement of cell or subcellular component	143	0.0833333	0.146667	0.568182	0.889118	0.89913	FBXW7/NF2
GO:0009056	catabolic process	250	0.166667	0.25641	0.65	0.90072	0.908816	RAD1/FBXW7/SPOP/ZBTB7A
GO:1901565	organonitrogen compound catabolic process	155	0.0833333	0.158974	0.524194	0.91583	0.92199	FBXW7/SPOP
GO:0044248	cellular catabolic process	227	0.125	0.232821	0.536894	0.943933	0.948156	RAD1/FBXW7/SPOP
GO:0009888	tissue development	176	0.0833333	0.180513	0.461648	0.94912	0.951239	MEN1/NF2
GO:0009605	response to external stimulus	192	0.0833333	0.196923	0.423177	0.965922	0.965922	RAD1/CHEK1

## Sheet: HU _ 1 _neg_gobp_enrich
ID	Description	size	real_frac	expected_frac	fold_enrichment	pvalue	p.adjust	geneID
GO:0000075	cell cycle checkpoint signaling	54	0.875	0.0553846	15.7986	8.34120605764883e-09	1.32625176316616e-06	ATR/HUS1/RAD1/RAD17/CHEK1/LCMT1/TIPRL
GO:1901988	negative regulation of cell cycle phase transition	66	0.875	0.0676923	12.9261	3.62644448678057e-08	2.88302336699055e-06	ATR/HUS1/RAD1/RAD17/CHEK1/LCMT1/TIPRL
GO:0010948	negative regulation of cell cycle process	73	0.875	0.0748718	11.6866	7.53637412338217e-08	3.99427828539255e-06	ATR/HUS1/RAD1/RAD17/CHEK1/LCMT1/TIPRL
GO:0000077	DNA damage checkpoint signaling	42	0.75	0.0430769	17.4107	1.17180352733453e-07	4.65791902115477e-06	ATR/HUS1/RAD1/RAD17/CHEK1/TIPRL
GO:0031570	DNA integrity checkpoint signaling	45	0.75	0.0461538	16.25	1.80948558742621e-07	5.75416416801536e-06	ATR/HUS1/RAD1/RAD17/CHEK1/TIPRL
GO:0045786	negative regulation of cell cycle	87	0.875	0.0892308	9.80603	2.66640691308038e-07	7.06597831966302e-06	ATR/HUS1/RAD1/RAD17/CHEK1/LCMT1/TIPRL
GO:1901987	regulation of cell cycle phase transition	89	0.875	0.0912821	9.58567	3.13800091707088e-07	7.12774494020385e-06	ATR/HUS1/RAD1/RAD17/CHEK1/LCMT1/TIPRL
GO:0042770	signal transduction in response to DNA damage	57	0.75	0.0584615	12.8289	7.88549369384367e-07	1.56724187165143e-05	ATR/HUS1/RAD1/RAD17/CHEK1/TIPRL
GO:0044770	cell cycle phase transition	104	0.875	0.106667	8.20312	9.53306973045481e-07	1.68417565238035e-05	ATR/HUS1/RAD1/RAD17/CHEK1/LCMT1/TIPRL
GO:0010564	regulation of cell cycle process	121	0.875	0.124103	7.05062	2.78573165395693e-06	4.42931332979152e-05	ATR/HUS1/RAD1/RAD17/CHEK1/LCMT1/TIPRL
GO:0051726	regulation of cell cycle	170	0.875	0.174359	5.01838	3.01304612531064e-05	0.000435522	ATR/HUS1/RAD1/RAD17/CHEK1/LCMT1/TIPRL
GO:0000086	G2/M transition of mitotic cell cycle	29	0.5	0.0297436	16.8103	4.08785113375514e-05	0.00054164	HUS1/RAD17/CHEK1/LCMT1
GO:0044839	cell cycle G2/M phase transition	31	0.5	0.0317949	15.7258	5.37923079257093e-05	0.000657921	HUS1/RAD17/CHEK1/LCMT1
GO:0022402	cell cycle process	190	0.875	0.194872	4.49013	6.51056585474846e-05	0.000739414	ATR/HUS1/RAD1/RAD17/CHEK1/LCMT1/TIPRL
GO:0007093	mitotic cell cycle checkpoint signaling	37	0.5	0.0379487	13.1757	0.000110648	0.00117287	HUS1/RAD17/CHEK1/LCMT1
GO:1901991	negative regulation of mitotic cell cycle phase transition	41	0.5	0.0420513	11.8902	0.000167381	0.0016203	HUS1/RAD17/CHEK1/LCMT1
GO:0010972	negative regulation of G2/M transition of mitotic cell cycle	16	0.375	0.0164103	22.8516	0.000193621	0.0016203	HUS1/RAD17/CHEK1
GO:0044818	mitotic G2/M transition checkpoint	16	0.375	0.0164103	22.8516	0.000193621	0.0016203	HUS1/RAD17/CHEK1
GO:1902750	negative regulation of cell cycle G2/M phase transition	16	0.375	0.0164103	22.8516	0.000193621	0.0016203	HUS1/RAD17/CHEK1
GO:0071478	cellular response to radiation	46	0.5	0.0471795	10.5978	0.000265174	0.00210813	ATR/HUS1/RAD1/CHEK1
GO:0051783	regulation of nuclear division	19	0.375	0.0194872	19.2434	0.000331141	0.00250721	RAD1/CHEK1/LCMT1
GO:0035556	intracellular signal transduction	243	0.875	0.249231	3.5108	0.000352047	0.00254434	ATR/HUS1/RAD1/RAD17/CHEK1/LCMT1/TIPRL
GO:0009411	response to UV	51	0.5	0.0523077	9.55882	0.000399223	0.00275985	ATR/HUS1/RAD1/CHEK1
GO:0007049	cell cycle	252	0.875	0.258462	3.38542	0.000450827	0.00298673	ATR/HUS1/RAD1/RAD17/CHEK1/LCMT1/TIPRL
GO:0045930	negative regulation of mitotic cell cycle	54	0.5	0.0553846	9.02778	0.000500066	0.00318042	HUS1/RAD17/CHEK1/LCMT1
GO:0071479	cellular response to ionizing radiation	22	0.375	0.0225641	16.6193	0.000520145	0.00318089	ATR/HUS1/RAD1
GO:0010389	regulation of G2/M transition of mitotic cell cycle	23	0.375	0.0235897	15.8967	0.000595834	0.0035088	HUS1/RAD17/CHEK1
GO:1902749	regulation of cell cycle G2/M phase transition	25	0.375	0.025641	14.625	0.000767783	0.00435991	HUS1/RAD17/CHEK1
GO:0009416	response to light stimulus	62	0.5	0.0635897	7.8629	0.000858191	0.00453758	ATR/HUS1/RAD1/CHEK1
GO:1901990	regulation of mitotic cell cycle phase transition	62	0.5	0.0635897	7.8629	0.000858191	0.00453758	HUS1/RAD17/CHEK1/LCMT1
GO:0071214	cellular response to abiotic stimulus	63	0.5	0.0646154	7.7381	0.000913223	0.00453758	ATR/HUS1/RAD1/CHEK1
GO:0104004	cellular response to environmental stimulus	63	0.5	0.0646154	7.7381	0.000913223	0.00453758	ATR/HUS1/RAD1/CHEK1
GO:0044773	mitotic DNA damage checkpoint signaling	28	0.375	0.0287179	13.058	0.00108082	0.00520758	HUS1/RAD17/CHEK1
GO:0044774	mitotic DNA integrity checkpoint signaling	29	0.375	0.0297436	12.6078	0.00120081	0.00561556	HUS1/RAD17/CHEK1
GO:0034644	cellular response to UV	30	0.375	0.0307692	12.1875	0.00132901	0.0058698	ATR/RAD1/CHEK1
GO:0071482	cellular response to light stimulus	30	0.375	0.0307692	12.1875	0.00132901	0.0058698	ATR/RAD1/CHEK1
GO:0044772	mitotic cell cycle phase transition	78	0.5	0.08	6.25	0.00207614	0.00868701	HUS1/RAD17/CHEK1/LCMT1
GO:0051129	negative regulation of cellular component organization	78	0.5	0.08	6.25	0.00207614	0.00868701	ATR/RAD1/CHEK1/LCMT1
GO:0006974	cellular response to DNA damage stimulus	233	0.75	0.238974	3.13841	0.00317373	0.0129391	ATR/HUS1/RAD1/RAD17/CHEK1/TIPRL
GO:0007346	regulation of mitotic cell cycle	88	0.5	0.0902564	5.53977	0.00327742	0.0130277	HUS1/RAD17/CHEK1/LCMT1
GO:0009628	response to abiotic stimulus	155	0.625	0.158974	3.93145	0.00356372	0.0138203	ATR/HUS1/RAD1/DAXX/CHEK1
GO:0008156	negative regulation of DNA replication	12	0.25	0.0123077	20.3125	0.00373472	0.0138275	ATR/RAD17
GO:0006796	phosphate-containing compound metabolic process	240	0.75	0.246154	3.04688	0.00373952	0.0138275	ATR/HUS1/RAD17/DAXX/CHEK1/TIPRL
GO:0006793	phosphorus metabolic process	242	0.75	0.248205	3.02169	0.00391509	0.0141477	ATR/HUS1/RAD17/DAXX/CHEK1/TIPRL
GO:0034605	cellular response to heat	13	0.25	0.0133333	18.75	0.00439556	0.015531	ATR/DAXX
GO:0009314	response to radiation	98	0.5	0.100513	4.97449	0.00490126	0.0169413	ATR/HUS1/RAD1/CHEK1
GO:0033044	regulation of chromosome organization	48	0.375	0.0492308	7.61719	0.00527378	0.0178411	ATR/RAD1/LCMT1
GO:0051276	chromosome organization	172	0.625	0.17641	3.54288	0.00573974	0.0188545	ATR/HUS1/RAD1/DAXX/LCMT1
GO:0009408	response to heat	15	0.25	0.0153846	16.25	0.00586842	0.0188545	ATR/DAXX
GO:0010639	negative regulation of organelle organization	50	0.375	0.0512821	7.3125	0.00592909	0.0188545	RAD1/CHEK1/LCMT1
GO:0007088	regulation of mitotic nuclear division	17	0.25	0.0174359	14.3382	0.00753842	0.0229081	CHEK1/LCMT1
GO:1904356	regulation of telomere maintenance via telomere lengthening	17	0.25	0.0174359	14.3382	0.00753842	0.0229081	ATR/RAD1
GO:0000723	telomere maintenance	55	0.375	0.0564103	6.64773	0.00778011	0.0229081	ATR/HUS1/RAD1
GO:0010212	response to ionizing radiation	55	0.375	0.0564103	6.64773	0.00778011	0.0229081	ATR/HUS1/RAD1
GO:0032200	telomere organization	56	0.375	0.0574359	6.52902	0.00818784	0.0236703	ATR/HUS1/RAD1
GO:0006281	DNA repair	189	0.625	0.193846	3.22421	0.0087844	0.0249414	ATR/HUS1/RAD1/RAD17/CHEK1
GO:0016310	phosphorylation	190	0.625	0.194872	3.20724	0.00899456	0.0250901	ATR/HUS1/RAD17/DAXX/CHEK1
GO:0009266	response to temperature stimulus	19	0.25	0.0194872	12.8289	0.00940039	0.02577	ATR/DAXX
GO:0000724	double-strand break repair via homologous recombination	63	0.375	0.0646154	5.80357	0.0114068	0.0303404	HUS1/RAD1/CHEK1
GO:0051304	chromosome separation	21	0.25	0.0215385	11.6071	0.0114492	0.0303404	RAD1/LCMT1
GO:0000725	recombinational repair	64	0.375	0.065641	5.71289	0.01192	0.03068	HUS1/RAD1/CHEK1
GO:0033043	regulation of organelle organization	126	0.5	0.129231	3.86905	0.0122878	0.03068	ATR/RAD1/CHEK1/LCMT1
GO:1903047	mitotic cell cycle process	126	0.5	0.129231	3.86905	0.0122878	0.03068	HUS1/RAD17/CHEK1/LCMT1
GO:0000280	nuclear division	65	0.375	0.0666667	5.625	0.0124469	0.03068	RAD1/CHEK1/LCMT1
GO:1901796	regulation of signal transduction by p53 class mediator	22	0.25	0.0225641	11.0795	0.0125421	0.03068	ATR/CHEK1
GO:0048285	organelle fission	66	0.375	0.0676923	5.53977	0.0129875	0.0312881	RAD1/CHEK1/LCMT1
GO:2001020	regulation of response to DNA damage stimulus	67	0.375	0.0687179	5.45709	0.013542	0.032137	ATR/RAD1/CHEK1
GO:0010833	telomere maintenance via telomere lengthening	24	0.25	0.0246154	10.1562	0.0148618	0.0347504	ATR/RAD1
GO:2001251	negative regulation of chromosome organization	26	0.25	0.0266667	9.375	0.017356	0.0399942	RAD1/LCMT1
GO:0036297	interstrand cross-link repair	27	0.25	0.0276923	9.02778	0.0186669	0.0424006	ATR/RAD1
GO:0032204	regulation of telomere maintenance	28	0.25	0.0287179	8.70536	0.0200197	0.0448329	ATR/RAD1
GO:0000278	mitotic cell cycle	146	0.5	0.149744	3.33904	0.0207343	0.0457883	HUS1/RAD17/CHEK1/LCMT1
GO:0051346	negative regulation of hydrolase activity	29	0.25	0.0297436	8.40517	0.0214137	0.0466408	ATR/TIPRL
GO:0006259	DNA metabolic process	233	0.625	0.238974	2.61534	0.0220592	0.0473975	ATR/HUS1/RAD1/RAD17/CHEK1
GO:0006275	regulation of DNA replication	31	0.25	0.0317949	7.8629	0.024323	0.0508863	ATR/RAD17
GO:0007569	cell aging	31	0.25	0.0317949	7.8629	0.024323	0.0508863	ATR/CHEK1
GO:0006289	nucleotide-excision repair	32	0.25	0.0328205	7.61719	0.0258371	0.052938	HUS1/RAD1
GO:0006260	DNA replication	85	0.375	0.0871795	4.30147	0.0259696	0.052938	ATR/RAD17/CHEK1
GO:0019220	regulation of phosphate metabolic process	158	0.5	0.162051	3.08544	0.0272957	0.0542502	HUS1/RAD17/DAXX/TIPRL
GO:0051174	regulation of phosphorus metabolic process	158	0.5	0.162051	3.08544	0.0272957	0.0542502	HUS1/RAD17/DAXX/TIPRL
GO:0006468	protein phosphorylation	160	0.5	0.164103	3.04688	0.0285063	0.0559567	ATR/HUS1/DAXX/CHEK1
GO:0043254	regulation of protein-containing complex assembly	36	0.25	0.0369231	6.77083	0.032277	0.0618319	ATR/LCMT1
GO:0140014	mitotic nuclear division	36	0.25	0.0369231	6.77083	0.032277	0.0618319	CHEK1/LCMT1
GO:0032268	regulation of cellular protein metabolic process	260	0.625	0.266667	2.34375	0.0351722	0.0656615	ATR/HUS1/DAXX/CHEK1/TIPRL
GO:0072331	signal transduction by p53 class mediator	38	0.25	0.0389744	6.41447	0.0357191	0.0656615	ATR/CHEK1
GO:1903046	meiotic cell cycle process	38	0.25	0.0389744	6.41447	0.0357191	0.0656615	HUS1/RAD1
GO:0044092	negative regulation of molecular function	96	0.375	0.0984615	3.80859	0.035928	0.0656615	ATR/RAD1/TIPRL
GO:0051052	regulation of DNA metabolic process	97	0.375	0.0994872	3.76933	0.0369241	0.066715	ATR/RAD1/CHEK1
GO:0031399	regulation of protein modification process	176	0.5	0.180513	2.76989	0.0394562	0.0704892	HUS1/DAXX/CHEK1/TIPRL
GO:0031324	negative regulation of cellular metabolic process	271	0.625	0.277949	2.24862	0.0418149	0.073873	ATR/RAD1/RAD17/DAXX/TIPRL
GO:0051321	meiotic cell cycle	43	0.25	0.0441026	5.6686	0.0449375	0.0782718	HUS1/RAD1
GO:0006310	DNA recombination	105	0.375	0.107692	3.48214	0.0454391	0.0782718	HUS1/RAD1/CHEK1
GO:0051246	regulation of protein metabolic process	277	0.625	0.284103	2.19991	0.0457816	0.0782718	ATR/HUS1/DAXX/CHEK1/TIPRL
GO:0006302	double-strand break repair	109	0.375	0.111795	3.35436	0.0500604	0.0846767	HUS1/RAD1/CHEK1
GO:0010605	negative regulation of macromolecule metabolic process	286	0.625	0.293333	2.13068	0.052205	0.0873746	ATR/RAD1/RAD17/DAXX/TIPRL
GO:0098813	nuclear chromosome segregation	48	0.25	0.0492308	5.07812	0.0549789	0.0910589	RAD1/LCMT1
GO:0080135	regulation of cellular response to stress	123	0.375	0.126154	2.97256	0.0681255	0.111185	ATR/RAD1/CHEK1
GO:0051128	regulation of cellular component organization	208	0.5	0.213333	2.34375	0.0685291	0.111185	ATR/RAD1/CHEK1/LCMT1
GO:0007059	chromosome segregation	56	0.25	0.0574359	4.35268	0.0725998	0.1166	RAD1/LCMT1
GO:0007568	aging	58	0.25	0.0594872	4.20259	0.0772798	0.122875	ATR/CHEK1
GO:0065003	protein-containing complex assembly	130	0.375	0.133333	2.8125	0.0782407	0.123171	ATR/DAXX/LCMT1
GO:0043086	negative regulation of catalytic activity	64	0.25	0.065641	3.80859	0.0919201	0.143287	ATR/TIPRL
GO:0042325	regulation of phosphorylation	145	0.375	0.148718	2.52155	0.102251	0.157844	HUS1/RAD17/DAXX
GO:0043933	protein-containing complex subunit organization	150	0.375	0.153846	2.4375	0.110934	0.169065	ATR/DAXX/LCMT1
GO:0000003	reproduction	151	0.375	0.154872	2.42136	0.11271	0.169065	ATR/HUS1/RAD1
GO:0022414	reproductive process	151	0.375	0.154872	2.42136	0.11271	0.169065	ATR/HUS1/RAD1
GO:0051172	negative regulation of nitrogen compound metabolic process	249	0.5	0.255385	1.95783	0.120507	0.179071	ATR/RAD1/DAXX/TIPRL
GO:1902531	regulation of intracellular signal transduction	159	0.375	0.163077	2.29953	0.127375	0.187524	ATR/CHEK1/LCMT1
GO:0080134	regulation of response to stress	162	0.375	0.166154	2.25694	0.133079	0.194124	ATR/RAD1/CHEK1
GO:0044087	regulation of cellular component biogenesis	80	0.25	0.0820513	3.04688	0.134759	0.194789	ATR/LCMT1
GO:0034622	cellular protein-containing complex assembly	82	0.25	0.0841026	2.97256	0.140444	0.201177	ATR/DAXX
GO:0051336	regulation of hydrolase activity	83	0.25	0.0851282	2.93675	0.143311	0.20345	ATR/TIPRL
GO:0065009	regulation of molecular function	268	0.5	0.274872	1.81903	0.15016	0.211287	ATR/RAD1/DAXX/TIPRL
GO:2000113	negative regulation of cellular macromolecule biosynthetic process	172	0.375	0.17641	2.12573	0.152859	0.213198	ATR/RAD17/DAXX
GO:0010558	negative regulation of macromolecule biosynthetic process	173	0.375	0.177436	2.11344	0.1549	0.214166	ATR/RAD17/DAXX
GO:0031327	negative regulation of cellular biosynthetic process	175	0.375	0.179487	2.08929	0.159014	0.217958	ATR/RAD17/DAXX
GO:0009792	embryo development ending in birth or egg hatching	90	0.25	0.0923077	2.70833	0.163788	0.222584	HUS1/CHEK1
GO:0009890	negative regulation of biosynthetic process	179	0.375	0.18359	2.0426	0.167371	0.225525	ATR/RAD17/DAXX
GO:0032269	negative regulation of cellular protein metabolic process	95	0.25	0.0974359	2.56579	0.178812	0.238917	ATR/TIPRL
GO:0051248	negative regulation of protein metabolic process	100	0.25	0.102564	2.4375	0.194119	0.257208	ATR/TIPRL
GO:0007010	cytoskeleton organization	102	0.25	0.104615	2.38971	0.200313	0.263221	ATR/CHEK1
GO:0010557	positive regulation of macromolecule biosynthetic process	207	0.375	0.212308	1.7663	0.23017	0.299975	ATR/DAXX/CHEK1
GO:0031328	positive regulation of cellular biosynthetic process	211	0.375	0.21641	1.73282	0.239675	0.309824	ATR/DAXX/CHEK1
GO:0009891	positive regulation of biosynthetic process	212	0.375	0.217436	1.72465	0.24207	0.310396	ATR/DAXX/CHEK1
GO:0050790	regulation of catalytic activity	215	0.375	0.220513	1.70058	0.249294	0.317102	ATR/DAXX/TIPRL
GO:0006915	apoptotic process	219	0.375	0.224615	1.66952	0.25902	0.326342	DAXX/CHEK1/LCMT1
GO:0001932	regulation of protein phosphorylation	121	0.25	0.124103	2.01446	0.260663	0.326342	HUS1/DAXX
GO:0012501	programmed cell death	221	0.375	0.226667	1.65441	0.26392	0.327838	DAXX/CHEK1/LCMT1
GO:0045935	positive regulation of nucleobase-containing compound metabolic process	226	0.375	0.231795	1.61781	0.276273	0.339978	ATR/DAXX/CHEK1
GO:0022607	cellular component assembly	227	0.375	0.232821	1.61068	0.278761	0.339978	ATR/DAXX/LCMT1
GO:0044281	small molecule metabolic process	127	0.25	0.130256	1.91929	0.280108	0.339978	ATR/LCMT1
GO:0008219	cell death	232	0.375	0.237949	1.57597	0.291276	0.350855	DAXX/CHEK1/LCMT1
GO:0009790	embryo development	133	0.25	0.13641	1.83271	0.299647	0.358224	HUS1/CHEK1
GO:0043085	positive regulation of catalytic activity	134	0.25	0.137436	1.81903	0.302909	0.359422	ATR/DAXX
GO:0044085	cellular component biogenesis	245	0.375	0.251282	1.49235	0.324343	0.382004	ATR/DAXX/LCMT1
GO:0009966	regulation of signal transduction	258	0.375	0.264615	1.41715	0.357985	0.415917	ATR/CHEK1/LCMT1
GO:0018193	peptidyl-amino acid modification	151	0.25	0.154872	1.61424	0.358369	0.415917	ATR/CHEK1
GO:0010646	regulation of cell communication	274	0.375	0.281026	1.3344	0.399842	0.460687	ATR/CHEK1/LCMT1
GO:0023051	regulation of signaling	277	0.375	0.284103	1.31995	0.407715	0.466379	ATR/CHEK1/LCMT1
GO:0042981	regulation of apoptotic process	170	0.25	0.174359	1.43382	0.419597	0.467079	DAXX/LCMT1
GO:0045893	positive regulation of transcription, DNA-templated	171	0.25	0.175385	1.42544	0.422777	0.467079	DAXX/CHEK1
GO:1902680	positive regulation of RNA biosynthetic process	171	0.25	0.175385	1.42544	0.422777	0.467079	DAXX/CHEK1
GO:1903508	positive regulation of nucleic acid-templated transcription	171	0.25	0.175385	1.42544	0.422777	0.467079	DAXX/CHEK1
GO:0043067	regulation of programmed cell death	172	0.25	0.17641	1.41715	0.425953	0.467079	DAXX/LCMT1
GO:0044093	positive regulation of molecular function	172	0.25	0.17641	1.41715	0.425953	0.467079	ATR/DAXX
GO:0032270	positive regulation of cellular protein metabolic process	178	0.25	0.182564	1.36938	0.44489	0.484504	ATR/DAXX
GO:0010941	regulation of cell death	182	0.25	0.186667	1.33929	0.457396	0.491392	DAXX/LCMT1
GO:0045934	negative regulation of nucleobase-containing compound metabolic process	182	0.25	0.186667	1.33929	0.457396	0.491392	RAD1/DAXX
GO:0051254	positive regulation of RNA metabolic process	186	0.25	0.190769	1.31048	0.469798	0.501328	DAXX/CHEK1
GO:0051247	positive regulation of protein metabolic process	188	0.25	0.192821	1.29654	0.475958	0.504516	ATR/DAXX
GO:0009605	response to external stimulus	192	0.25	0.196923	1.26953	0.488192	0.514056	RAD1/CHEK1
GO:0006810	transport	237	0.25	0.243077	1.02848	0.616357	0.644742	ATR/RAD1
GO:0051234	establishment of localization	250	0.25	0.25641	0.975	0.64968	0.675157	ATR/RAD1
GO:0006355	regulation of transcription, DNA-templated	286	0.25	0.293333	0.852273	0.732404	0.744805	DAXX/CHEK1
GO:1903506	regulation of nucleic acid-templated transcription	286	0.25	0.293333	0.852273	0.732404	0.744805	DAXX/CHEK1
GO:2001141	regulation of RNA biosynthetic process	286	0.25	0.293333	0.852273	0.732404	0.744805	DAXX/CHEK1
GO:0006351	transcription, DNA-templated	291	0.25	0.298462	0.837629	0.742766	0.744805	DAXX/CHEK1
GO:0097659	nucleic acid-templated transcription	291	0.25	0.298462	0.837629	0.742766	0.744805	DAXX/CHEK1
GO:0032774	RNA biosynthetic process	292	0.25	0.299487	0.83476	0.744805	0.744805	DAXX/CHEK1

## Sheet: HU _ 1.5 _neg_gobp_enrich
ID	Description	size	real_frac	expected_frac	fold_enrichment	pvalue	p.adjust	geneID
GO:0000077	DNA damage checkpoint signaling	42	0.75	0.0430769	17.4107	0.000289206	0.00893737	RAD1/HUS1/CHEK1
GO:0031570	DNA integrity checkpoint signaling	45	0.75	0.0461538	16.25	0.000356623	0.00893737	RAD1/HUS1/CHEK1
GO:0071478	cellular response to radiation	46	0.75	0.0471795	15.8967	0.0003812	0.00893737	RAD1/HUS1/CHEK1
GO:0009411	response to UV	51	0.75	0.0523077	14.3382	0.00052087	0.00893737	RAD1/HUS1/CHEK1
GO:0009628	response to abiotic stimulus	155	1	0.158974	6.29032	0.00061808	0.00893737	RAD1/HUS1/CHEK1/DAXX
GO:0000075	cell cycle checkpoint signaling	54	0.75	0.0553846	13.5417	0.000618901	0.00893737	RAD1/HUS1/CHEK1
GO:0042770	signal transduction in response to DNA damage	57	0.75	0.0584615	12.8289	0.000728326	0.00893737	RAD1/HUS1/CHEK1
GO:0009416	response to light stimulus	62	0.75	0.0635897	11.7944	0.000937607	0.00893737	RAD1/HUS1/CHEK1
GO:0000724	double-strand break repair via homologous recombination	63	0.75	0.0646154	11.6071	0.000983692	0.00893737	RAD1/HUS1/CHEK1
GO:0071214	cellular response to abiotic stimulus	63	0.75	0.0646154	11.6071	0.000983692	0.00893737	RAD1/HUS1/CHEK1
GO:0104004	cellular response to environmental stimulus	63	0.75	0.0646154	11.6071	0.000983692	0.00893737	RAD1/HUS1/CHEK1
GO:0000725	recombinational repair	64	0.75	0.065641	11.4258	0.00103124	0.00893737	RAD1/HUS1/CHEK1
GO:1901988	negative regulation of cell cycle phase transition	66	0.75	0.0676923	11.0795	0.00113078	0.00904626	RAD1/HUS1/CHEK1
GO:0010972	negative regulation of G2/M transition of mitotic cell cycle	16	0.5	0.0164103	30.4688	0.0014874	0.00934904	HUS1/CHEK1
GO:0044818	mitotic G2/M transition checkpoint	16	0.5	0.0164103	30.4688	0.0014874	0.00934904	HUS1/CHEK1
GO:1902750	negative regulation of cell cycle G2/M phase transition	16	0.5	0.0164103	30.4688	0.0014874	0.00934904	HUS1/CHEK1
GO:0010948	negative regulation of cell cycle process	73	0.75	0.0748718	10.0171	0.00152821	0.00934904	RAD1/HUS1/CHEK1
GO:0051783	regulation of nuclear division	19	0.5	0.0194872	25.6579	0.00211077	0.0121956	RAD1/CHEK1
GO:0045786	negative regulation of cell cycle	87	0.75	0.0892308	8.40517	0.00257465	0.0140626	RAD1/HUS1/CHEK1
GO:1901987	regulation of cell cycle phase transition	89	0.75	0.0912821	8.21629	0.00275395	0.0140626	RAD1/HUS1/CHEK1
GO:0071479	cellular response to ionizing radiation	22	0.5	0.0225641	22.1591	0.00283956	0.0140626	RAD1/HUS1
GO:0010389	regulation of G2/M transition of mitotic cell cycle	23	0.5	0.0235897	21.1957	0.00310568	0.0146814	HUS1/CHEK1
GO:0009314	response to radiation	98	0.75	0.100513	7.46173	0.00366092	0.0159138	RAD1/HUS1/CHEK1
GO:1902749	regulation of cell cycle G2/M phase transition	25	0.5	0.025641	19.5	0.00367241	0.0159138	HUS1/CHEK1
GO:0044770	cell cycle phase transition	104	0.75	0.106667	7.03125	0.00436131	0.0171862	RAD1/HUS1/CHEK1
GO:0006310	DNA recombination	105	0.75	0.107692	6.96429	0.00448583	0.0171862	RAD1/HUS1/CHEK1
GO:0044773	mitotic DNA damage checkpoint signaling	28	0.5	0.0287179	17.4107	0.00460796	0.0171862	HUS1/CHEK1
GO:0000086	G2/M transition of mitotic cell cycle	29	0.5	0.0297436	16.8103	0.0049424	0.0171862	HUS1/CHEK1
GO:0044774	mitotic DNA integrity checkpoint signaling	29	0.5	0.0297436	16.8103	0.0049424	0.0171862	HUS1/CHEK1
GO:0006302	double-strand break repair	109	0.75	0.111795	6.70872	0.00500679	0.0171862	RAD1/HUS1/CHEK1
GO:0034644	cellular response to UV	30	0.5	0.0307692	16.25	0.00528805	0.0171862	RAD1/CHEK1
GO:0071482	cellular response to light stimulus	30	0.5	0.0307692	16.25	0.00528805	0.0171862	RAD1/CHEK1
GO:0044839	cell cycle G2/M phase transition	31	0.5	0.0317949	15.7258	0.00564487	0.0177899	HUS1/CHEK1
GO:0006289	nucleotide-excision repair	32	0.5	0.0328205	15.2344	0.0060128	0.0183921	RAD1/HUS1
GO:0010564	regulation of cell cycle process	121	0.75	0.124103	6.04339	0.00679888	0.0202024	RAD1/HUS1/CHEK1
GO:0007093	mitotic cell cycle checkpoint signaling	37	0.5	0.0379487	13.1757	0.00801739	0.0231614	HUS1/CHEK1
GO:1903046	meiotic cell cycle process	38	0.5	0.0389744	12.8289	0.00845096	0.0237541	RAD1/HUS1
GO:1901991	negative regulation of mitotic cell cycle phase transition	41	0.5	0.0420513	11.8902	0.00981607	0.026865	HUS1/CHEK1
GO:0051321	meiotic cell cycle	43	0.5	0.0441026	11.3372	0.0107793	0.0287449	RAD1/HUS1
GO:0010639	negative regulation of organelle organization	50	0.5	0.0512821	9.75	0.0144797	0.0376472	RAD1/CHEK1
GO:0006468	protein phosphorylation	160	0.75	0.164103	4.57031	0.0152924	0.0387906	HUS1/CHEK1/DAXX
GO:0045930	negative regulation of mitotic cell cycle	54	0.5	0.0553846	9.02778	0.0168193	0.0411522	HUS1/CHEK1
GO:0000723	telomere maintenance	55	0.5	0.0564103	8.86364	0.0174293	0.0411522	RAD1/HUS1
GO:0010212	response to ionizing radiation	55	0.5	0.0564103	8.86364	0.0174293	0.0411522	RAD1/HUS1
GO:0032200	telomere organization	56	0.5	0.0574359	8.70536	0.0180493	0.0411522	RAD1/HUS1
GO:0051726	regulation of cell cycle	170	0.75	0.174359	4.30147	0.0182019	0.0411522	RAD1/HUS1/CHEK1
GO:0051276	chromosome organization	172	0.75	0.17641	4.25145	0.0188224	0.0416497	RAD1/HUS1/DAXX
GO:0031399	regulation of protein modification process	176	0.75	0.180513	4.15483	0.0201029	0.0435562	HUS1/CHEK1/DAXX
GO:1901990	regulation of mitotic cell cycle phase transition	62	0.5	0.0635897	7.8629	0.0219752	0.0466412	HUS1/CHEK1
GO:0000280	nuclear division	65	0.5	0.0666667	7.5	0.0240686	0.048164	RAD1/CHEK1
GO:0006281	DNA repair	189	0.75	0.193846	3.86905	0.0246356	0.048164	RAD1/HUS1/CHEK1
GO:0048285	organelle fission	66	0.5	0.0676923	7.38636	0.0247854	0.048164	RAD1/CHEK1
GO:0016310	phosphorylation	190	0.75	0.194872	3.84868	0.0250083	0.048164	HUS1/CHEK1/DAXX
GO:0022402	cell cycle process	190	0.75	0.194872	3.84868	0.0250083	0.048164	RAD1/HUS1/CHEK1
GO:2001020	regulation of response to DNA damage stimulus	67	0.5	0.0687179	7.27612	0.0255116	0.0482401	RAD1/CHEK1
GO:0044772	mitotic cell cycle phase transition	78	0.5	0.08	6.25	0.034109	0.062234	HUS1/CHEK1
GO:0051129	negative regulation of cellular component organization	78	0.5	0.08	6.25	0.034109	0.062234	RAD1/CHEK1
GO:0007346	regulation of mitotic cell cycle	88	0.5	0.0902564	5.53977	0.0428579	0.0762272	HUS1/CHEK1
GO:0006259	DNA metabolic process	233	0.75	0.238974	3.13841	0.0444623	0.0762272	RAD1/HUS1/CHEK1
GO:0006974	cellular response to DNA damage stimulus	233	0.75	0.238974	3.13841	0.0444623	0.0762272	RAD1/HUS1/CHEK1
GO:0009792	embryo development ending in birth or egg hatching	90	0.5	0.0923077	5.41667	0.0447102	0.0762272	HUS1/CHEK1
GO:0006796	phosphate-containing compound metabolic process	240	0.75	0.246154	3.04688	0.0482904	0.0810032	HUS1/CHEK1/DAXX
GO:0006793	phosphorus metabolic process	242	0.75	0.248205	3.02169	0.0494194	0.0812334	HUS1/CHEK1/DAXX
GO:0035556	intracellular signal transduction	243	0.75	0.249231	3.00926	0.0499898	0.0812334	RAD1/HUS1/CHEK1
GO:0051052	regulation of DNA metabolic process	97	0.5	0.0994872	5.02577	0.0514529	0.0823247	RAD1/CHEK1
GO:0007049	cell cycle	252	0.75	0.258462	2.90179	0.0553018	0.0871423	RAD1/HUS1/CHEK1
GO:0032268	regulation of cellular protein metabolic process	260	0.75	0.266667	2.8125	0.0602958	0.0935935	HUS1/CHEK1/DAXX
GO:0051246	regulation of protein metabolic process	277	0.75	0.284103	2.63989	0.0717713	0.109768	HUS1/CHEK1/DAXX
GO:0001932	regulation of protein phosphorylation	121	0.5	0.124103	4.02893	0.0774603	0.116752	HUS1/DAXX
GO:0080135	regulation of cellular response to stress	123	0.5	0.126154	3.96341	0.0798171	0.118585	RAD1/CHEK1
GO:0033043	regulation of organelle organization	126	0.5	0.129231	3.86905	0.0834038	0.120472	RAD1/CHEK1
GO:1903047	mitotic cell cycle process	126	0.5	0.129231	3.86905	0.0834038	0.120472	HUS1/CHEK1
GO:0009790	embryo development	133	0.5	0.13641	3.66541	0.0920077	0.13108	HUS1/CHEK1
GO:0042325	regulation of phosphorylation	145	0.5	0.148718	3.36207	0.107487	0.150893	HUS1/DAXX
GO:0000278	mitotic cell cycle	146	0.5	0.149744	3.33904	0.108817	0.150893	HUS1/CHEK1
GO:0000003	reproduction	151	0.5	0.154872	3.22848	0.115555	0.156074	RAD1/HUS1
GO:0022414	reproductive process	151	0.5	0.154872	3.22848	0.115555	0.156074	RAD1/HUS1
GO:0019220	regulation of phosphate metabolic process	158	0.5	0.162051	3.08544	0.125227	0.164856	HUS1/DAXX
GO:0051174	regulation of phosphorus metabolic process	158	0.5	0.162051	3.08544	0.125227	0.164856	HUS1/DAXX
GO:0080134	regulation of response to stress	162	0.5	0.166154	3.00926	0.130875	0.170137	RAD1/CHEK1
GO:0045893	positive regulation of transcription, DNA-templated	171	0.5	0.175385	2.85088	0.14389	0.180295	CHEK1/DAXX
GO:1902680	positive regulation of RNA biosynthetic process	171	0.5	0.175385	2.85088	0.14389	0.180295	CHEK1/DAXX
GO:1903508	positive regulation of nucleic acid-templated transcription	171	0.5	0.175385	2.85088	0.14389	0.180295	CHEK1/DAXX
GO:0045934	negative regulation of nucleobase-containing compound metabolic process	182	0.5	0.186667	2.67857	0.160339	0.198515	RAD1/DAXX
GO:0051254	positive regulation of RNA metabolic process	186	0.5	0.190769	2.62097	0.16646	0.203668	CHEK1/DAXX
GO:0009605	response to external stimulus	192	0.5	0.196923	2.53906	0.175771	0.21256	RAD1/CHEK1
GO:0010557	positive regulation of macromolecule biosynthetic process	207	0.5	0.212308	2.35507	0.19969	0.237917	CHEK1/DAXX
GO:0051128	regulation of cellular component organization	208	0.5	0.213333	2.34375	0.201315	0.237917	RAD1/CHEK1
GO:0031328	positive regulation of cellular biosynthetic process	211	0.5	0.21641	2.31043	0.206211	0.240182	CHEK1/DAXX
GO:0009891	positive regulation of biosynthetic process	212	0.5	0.217436	2.29953	0.20785	0.240182	CHEK1/DAXX
GO:0006915	apoptotic process	219	0.5	0.224615	2.22603	0.219418	0.250763	CHEK1/DAXX
GO:0012501	programmed cell death	221	0.5	0.226667	2.20588	0.222753	0.251807	CHEK1/DAXX
GO:0045935	positive regulation of nucleobase-containing compound metabolic process	226	0.5	0.231795	2.15708	0.231144	0.258483	CHEK1/DAXX
GO:0008219	cell death	232	0.5	0.237949	2.10129	0.24131	0.266981	CHEK1/DAXX
GO:0051172	negative regulation of nitrogen compound metabolic process	249	0.5	0.255385	1.95783	0.270633	0.296271	RAD1/DAXX
GO:0065009	regulation of molecular function	268	0.5	0.274872	1.81903	0.304153	0.3295	RAD1/DAXX
GO:0031324	negative regulation of cellular metabolic process	271	0.5	0.277949	1.79889	0.309505	0.33184	RAD1/DAXX
GO:0006355	regulation of transcription, DNA-templated	286	0.5	0.293333	1.70455	0.336451	0.346445	CHEK1/DAXX
GO:0010605	negative regulation of macromolecule metabolic process	286	0.5	0.293333	1.70455	0.336451	0.346445	RAD1/DAXX
GO:1903506	regulation of nucleic acid-templated transcription	286	0.5	0.293333	1.70455	0.336451	0.346445	CHEK1/DAXX
GO:2001141	regulation of RNA biosynthetic process	286	0.5	0.293333	1.70455	0.336451	0.346445	CHEK1/DAXX
GO:0006351	transcription, DNA-templated	291	0.5	0.298462	1.67526	0.345492	0.347303	CHEK1/DAXX
GO:0097659	nucleic acid-templated transcription	291	0.5	0.298462	1.67526	0.345492	0.347303	CHEK1/DAXX
GO:0032774	RNA biosynthetic process	292	0.5	0.299487	1.66952	0.347303	0.347303	CHEK1/DAXX

## Sheet: CPT _ 0.7 _neg_gobp_enrich
ID	Description	size	real_frac	expected_frac	fold_enrichment	pvalue	p.adjust	geneID
GO:0006310	DNA recombination	105	0.310924	0.107914	2.88123	3.84398e-11	4.97411e-08	RNF8/RAD51B/PAXIP1/MUS81/PARP1/MCM4/RAD50/BRCA1/SLX4/MRE11/SLX1A/EME1/MCM3/ATM/XRCC2/XRCC1/GEN1/MCM9/CENPX/PSMC3IP/FANCM/WRN/SIRT6/RAD54L/FANCB/MSH6/POLQ/RMI2/TFPT/RECQL5/XRCC6/RNF168/MSH2/ERCC6/ERCC1/LIG3/FANCD2
GO:0006259	DNA metabolic process	233	0.478992	0.239466	2.00025	8.00386e-10	5.1785e-07	RNF8/POLE4/RAD51B/PAXIP1/MUS81/PARP1/MCM4/RAD50/BRCA1/BARD1/SLX4/POLE3/MRE11/SLX1A/EME1/MCM3/ATM/XRCC2/XRCC1/USP9X/FANCI/GEN1/MCM9/CENPX/PSMC3IP/FANCM/TEN1/WRN/SIRT6/RAD54L/ZBTB7A/FANCB/MSH6/POLQ/WDHD1/FANCF/RAD18/RMI2/TFPT/RECQL5/XRCC6/RNF168/MSH2/GRHL2/PIAS4/UBE2T/ERCC6/TERT/BABAM1/FANCC/FANCG/FANCA/ERCC1/LIG3/ATR/MPHOSPH8/FANCD2
GO:0006302	double-strand break repair	109	0.294118	0.112025	2.62547	3.1465e-09	1.03563e-06	RNF8/RAD51B/MUS81/PARP1/MCM4/RAD50/BRCA1/SLX4/MRE11/SLX1A/EME1/MCM3/ATM/XRCC2/XRCC1/GEN1/MCM9/FANCM/WRN/SIRT6/RAD54L/ZBTB7A/FANCB/POLQ/RMI2/RECQL5/XRCC6/RNF168/MSH2/PIAS4/ERCC6/BABAM1/ERCC1/LIG3/FANCD2
GO:0006281	DNA repair	189	0.411765	0.194245	2.11983	3.20134e-09	1.03563e-06	RNF8/RAD51B/PAXIP1/MUS81/PARP1/MCM4/RAD50/BRCA1/BARD1/SLX4/MRE11/SLX1A/EME1/MCM3/ATM/XRCC2/XRCC1/FANCI/GEN1/MCM9/CENPX/FANCM/WRN/SIRT6/RAD54L/ZBTB7A/FANCB/MSH6/POLQ/WDHD1/FANCF/RAD18/RMI2/TFPT/RECQL5/XRCC6/RNF168/MSH2/PIAS4/UBE2T/ERCC6/BABAM1/FANCC/FANCG/FANCA/ERCC1/LIG3/ATR/FANCD2
GO:0007049	cell cycle	251	0.478992	0.257965	1.85681	2.13045e-08	5.5136e-06	NF2/RNF8/FBXW7/TIPRL/RAD51B/PTPA/PAXIP1/HEXIM1/MUS81/STAG1/MCM4/RAD50/STAG2/BRCA1/BARD1/SLX4/UBE2C/MRE11/EME1/DBF4/MCM3/ATM/XRCC2/USP9X/FANCI/GEN1/RNF2/CENPX/CUL5/TSC2/PSMC3IP/FANCM/PTEN/WRN/RAD54L/TSC1/PPM1G/MSH6/EP300/WDHD1/RB1CC1/RMI2/RECQL5/LMNA/MSH2/CDK13/ERCC6/MNT/TERT/TFAP4/BABAM1/FANCA/ERCC1/LIG3/ATR/FANCD2/APC2
GO:0006974	cellular response to DNA damage stimulus	233	0.453782	0.239466	1.89498	3.09708e-08	6.67938e-06	RNF8/DYRK1A/TIPRL/RAD51B/PAXIP1/MUS81/PARP1/MCM4/RAD50/BRCA1/BARD1/SLX4/POLE3/MRE11/SLX1A/EME1/MCM3/ATM/XRCC2/XRCC1/FANCI/GEN1/MCM9/CENPX/FANCM/WRN/SIRT6/RAD54L/ZBTB7A/FANCB/MSH6/POLQ/EP300/WDHD1/FANCF/RAD18/RMI2/TFPT/RECQL5/XRCC6/RNF168/MSH2/PIAS4/UBE2T/ERCC6/TFAP4/BABAM1/FANCC/FANCG/FANCA/ERCC1/LIG3/ATR/FANCD2
GO:0051276	chromosome organization	172	0.361345	0.176773	2.04412	1.74478e-07	3.22534e-05	RNF8/FBXW7/ANP32B/PARP1/SMARCD1/STAG1/MCM4/RAD50/KDM6A/STAG2/SLX4/POLE3/UBE2C/MRE11/SLX1A/MCM3/ATM/XRCC1/GEN1/MCM9/CENPX/PSMC3IP/GPX4/FANCM/TEN1/WRN/CABIN1/SIRT6/RAD54L/ZBTB7A/POLQ/RMI2/RECQL5/XRCC6/MSH2/ERCC6/GATAD1/TERT/BABAM1/ERCC1/ATR/MPHOSPH8/FANCD2
GO:0000724	double-strand break repair via homologous recombination	63	0.193277	0.0647482	2.98506	2.04793e-07	3.31253e-05	RAD51B/MUS81/PARP1/MCM4/BRCA1/SLX4/MRE11/SLX1A/MCM3/XRCC2/XRCC1/GEN1/MCM9/FANCM/WRN/SIRT6/RAD54L/FANCB/POLQ/RMI2/RECQL5/ERCC6/LIG3
GO:0000725	recombinational repair	64	0.193277	0.065776	2.93842	2.87731e-07	4.13693e-05	RAD51B/MUS81/PARP1/MCM4/BRCA1/SLX4/MRE11/SLX1A/MCM3/XRCC2/XRCC1/GEN1/MCM9/FANCM/WRN/SIRT6/RAD54L/FANCB/POLQ/RMI2/RECQL5/ERCC6/LIG3
GO:0036297	interstrand cross-link repair	27	0.117647	0.0277492	4.23965	4.08766e-07	5.28944e-05	RNF8/SLX4/MCM9/FANCM/FANCB/MSH6/FANCF/RNF168/FANCC/FANCG/FANCA/ERCC1/ATR/FANCD2
GO:0051054	positive regulation of DNA metabolic process	64	0.184874	0.065776	2.81066	1.34698e-06	0.000158454	RNF8/PAXIP1/PARP1/RAD50/BRCA1/SLX4/MRE11/SLX1A/ATM/XRCC1/USP9X/WRN/SIRT6/RAD54L/FANCB/RNF168/MSH2/GRHL2/ERCC6/BABAM1/ERCC1/ATR
GO:0007059	chromosome segregation	56	0.168067	0.057554	2.92017	2.20835e-06	0.000230851	FBXW7/MUS81/STAG1/STAG2/BRCA1/SLX4/UBE2C/MRE11/EME1/ATM/USP9X/GEN1/CENPX/PSMC3IP/FANCM/RAD54L/RAD18/RMI2/RECQL5/FANCD2
GO:0051052	regulation of DNA metabolic process	97	0.235294	0.0996917	2.36022	2.31921e-06	0.000230851	RNF8/PAXIP1/PARP1/RAD50/BRCA1/SLX4/MRE11/SLX1A/ATM/XRCC1/USP9X/TEN1/WRN/SIRT6/RAD54L/FANCB/MSH6/POLQ/RMI2/RECQL5/RNF168/MSH2/GRHL2/ERCC6/BABAM1/ERCC1/ATR/MPHOSPH8
GO:0051321	meiotic cell cycle	43	0.142857	0.0441932	3.23256	2.767e-06	0.00025575	RAD51B/MUS81/RAD50/STAG2/SLX4/MRE11/EME1/ATM/XRCC2/CENPX/PSMC3IP/FANCM/RAD54L/MSH6/FANCA/ERCC1/FANCD2
GO:0007131	reciprocal meiotic recombination	25	0.10084	0.0256937	3.92471	8.56235e-06	0.000625584	RAD51B/MUS81/RAD50/SLX4/MRE11/EME1/ATM/CENPX/PSMC3IP/FANCM/RAD54L/FANCD2
GO:0035825	homologous recombination	25	0.10084	0.0256937	3.92471	8.56235e-06	0.000625584	RAD51B/MUS81/RAD50/SLX4/MRE11/EME1/ATM/CENPX/PSMC3IP/FANCM/RAD54L/FANCD2
GO:0140527	reciprocal homologous recombination	25	0.10084	0.0256937	3.92471	8.56235e-06	0.000625584	RAD51B/MUS81/RAD50/SLX4/MRE11/EME1/ATM/CENPX/PSMC3IP/FANCM/RAD54L/FANCD2
GO:0061982	meiosis I cell cycle process	33	0.117647	0.0339157	3.46881	8.7021e-06	0.000625584	RAD51B/MUS81/RAD50/SLX4/MRE11/EME1/ATM/CENPX/PSMC3IP/FANCM/RAD54L/MSH6/ERCC1/FANCD2
GO:1903046	meiotic cell cycle process	38	0.12605	0.0390545	3.22755	1.17538e-05	0.000800499	RAD51B/MUS81/RAD50/SLX4/MRE11/EME1/ATM/CENPX/PSMC3IP/FANCM/RAD54L/MSH6/FANCA/ERCC1/FANCD2
GO:0140013	meiotic nuclear division	31	0.109244	0.0318602	3.42884	2.20148e-05	0.00142436	RAD51B/MUS81/RAD50/SLX4/MRE11/EME1/ATM/CENPX/PSMC3IP/FANCM/RAD54L/FANCA/FANCD2
GO:0022402	cell cycle process	189	0.344538	0.194245	1.77373	2.47538e-05	0.0015253	FBXW7/TIPRL/RAD51B/PTPA/PAXIP1/MUS81/STAG1/MCM4/RAD50/STAG2/BRCA1/SLX4/UBE2C/MRE11/EME1/DBF4/MCM3/ATM/XRCC2/GEN1/CENPX/CUL5/PSMC3IP/FANCM/PTEN/WRN/RAD54L/MSH6/RMI2/RECQL5/LMNA/MSH2/CDK13/ERCC6/TERT/TFAP4/BABAM1/FANCA/ERCC1/ATR/FANCD2
GO:0032204	regulation of telomere maintenance	28	0.10084	0.028777	3.5042	3.61448e-05	0.00212597	PARP1/RAD50/SLX4/MRE11/SLX1A/ATM/XRCC1/TEN1/SIRT6/RAD54L/ERCC1/ATR
GO:0033044	regulation of chromosome organization	48	0.134454	0.049332	2.72549	7.08602e-05	0.00382054	PARP1/RAD50/SLX4/UBE2C/MRE11/SLX1A/ATM/XRCC1/GEN1/TEN1/SIRT6/RAD54L/RMI2/ERCC1/ATR/MPHOSPH8
GO:0098813	nuclear chromosome segregation	48	0.134454	0.049332	2.72549	7.08602e-05	0.00382054	FBXW7/MUS81/STAG1/STAG2/SLX4/UBE2C/MRE11/EME1/ATM/GEN1/CENPX/PSMC3IP/FANCM/RAD54L/RMI2/FANCD2
GO:0000018	regulation of DNA recombination	30	0.10084	0.0308325	3.27059	8.26717e-05	0.00411451	PAXIP1/PARP1/RAD50/MRE11/SIRT6/FANCB/MSH6/POLQ/RMI2/RECQL5/MSH2/ERCC6
GO:0007127	meiosis I	30	0.10084	0.0308325	3.27059	8.26717e-05	0.00411451	RAD51B/MUS81/RAD50/SLX4/MRE11/EME1/ATM/CENPX/PSMC3IP/FANCM/RAD54L/FANCD2
GO:0051053	negative regulation of DNA metabolic process	44	0.12605	0.045221	2.78743	9.1032e-05	0.00436279	PARP1/RAD50/SLX4/SLX1A/ATM/XRCC1/TEN1/FANCB/MSH6/POLQ/RMI2/RECQL5/MSH2/ERCC6/ERCC1
GO:0051172	negative regulation of nitrogen compound metabolic process	249	0.403361	0.25591	1.57619	0.000115944	0.00529228	NF2/RNF8/TADA1/DYRK1A/TIPRL/PTPA/HEXIM1/GSK3B/PARP1/STAG1/RAD50/BRCA1/BARD1/SLX4/SLX1A/ATM/XRCC1/RUNX1/USP9X/RNF2/SAP30/TSC2/TEN1/PTEN/SIRT6/RAD54L/TSC1/ZBTB7A/FANCB/MSH6/FOXK1/POLQ/EP300/NF1/RMI2/RECQL5/XRCC6/RNF168/GSTP1/MSH2/PIAS4/ERCC6/MNT/TERT/TFAP4/ERCC1/ATR/MPHOSPH8
GO:2001022	positive regulation of response to DNA damage stimulus	31	0.10084	0.0318602	3.16509	0.000120981	0.00529228	RNF8/PAXIP1/PARP1/BRCA1/ATM/XRCC1/FANCB/RNF168/PIAS4/ERCC6/BABAM1/ATR
GO:0031297	replication fork processing	15	0.0672269	0.0154162	4.36078	0.000122696	0.00529228	MRE11/EME1/GEN1/CENPX/FANCM/WRN/RAD54L/ATR
GO:0010605	negative regulation of macromolecule metabolic process	286	0.445378	0.293936	1.51522	0.000128919	0.00538134	NF2/RNF8/TADA1/DYRK1A/FBXW7/TIPRL/PTPA/HEXIM1/OTUD5/GSK3B/PARP1/STAG1/RAD50/BRCA1/BARD1/SLX4/POLE3/SLX1A/ATM/XRCC1/RUNX1/USP9X/RNF2/SAP30/TSC2/TEN1/PTEN/SIRT6/RAD54L/TSC1/ZBTB7A/FANCB/MSH6/FOXK1/POLQ/EP300/NF1/RMI2/RECQL5/XRCC6/RNF168/GSTP1/MSH2/PIAS4/ERCC6/MNT/TERT/TFAP4/ERCC1/LIG3/ATR/MPHOSPH8/APC2
GO:0051129	negative regulation of cellular component organization	78	0.176471	0.0801644	2.20136	0.000172887	0.00699111	DYRK1A/GSK3B/PARP1/STAG1/RAD50/BRCA1/SLX4/SLX1A/ATM/XRCC1/GEN1/TSC2/TEN1/PTEN/RAD54L/TSC1/EP300/LMNA/ERCC1/ATR/APC2
GO:0031398	positive regulation of protein ubiquitination	16	0.0672269	0.016444	4.08824	0.000220407	0.00864264	FBXW7/PAXIP1/BRCA1/UBE2C/FANCI/CENPX/FANCM/PTEN
GO:0032206	positive regulation of telomere maintenance	20	0.0756303	0.020555	3.67941	0.000238095	0.0088027	RAD50/SLX4/MRE11/SLX1A/ATM/SIRT6/RAD54L/ERCC1/ATR
GO:0045005	DNA-dependent DNA replication maintenance of fidelity	20	0.0756303	0.020555	3.67941	0.000238095	0.0088027	MRE11/EME1/GEN1/MCM9/CENPX/FANCM/WRN/RAD54L/ATR
GO:0031324	negative regulation of cellular metabolic process	271	0.420168	0.27852	1.50857	0.000268479	0.00965031	NF2/RNF8/TADA1/DYRK1A/FBXW7/TIPRL/PTPA/HEXIM1/GSK3B/PARP1/STAG1/RAD50/BRCA1/BARD1/SLX4/SLX1A/ATM/XRCC1/RUNX1/USP9X/RNF2/SAP30/TSC2/TEN1/PTEN/SIRT6/RAD54L/TSC1/ZBTB7A/FANCB/MSH6/FOXK1/POLQ/EP300/NF1/RMI2/RECQL5/XRCC6/RNF168/GSTP1/MSH2/PIAS4/ERCC6/MNT/TERT/TFAP4/ERCC1/LIG3/ATR/MPHOSPH8
GO:0006261	DNA-dependent DNA replication	59	0.142857	0.0606372	2.35593	0.000322341	0.0112732	MCM4/POLE3/MRE11/EME1/DBF4/MCM3/GEN1/MCM9/CENPX/FANCM/WRN/RAD54L/POLQ/WDHD1/RECQL5/LIG3/ATR
GO:0000280	nuclear division	65	0.151261	0.0668037	2.26425	0.000366885	0.011524	RAD51B/MUS81/STAG1/RAD50/STAG2/SLX4/UBE2C/MRE11/EME1/ATM/GEN1/CENPX/PSMC3IP/FANCM/RAD54L/CDK13/FANCA/FANCD2
GO:0048285	organelle fission	65	0.151261	0.0668037	2.26425	0.000366885	0.011524	RAD51B/MUS81/STAG1/RAD50/STAG2/SLX4/UBE2C/MRE11/EME1/ATM/GEN1/CENPX/PSMC3IP/FANCM/RAD54L/CDK13/FANCA/FANCD2
GO:0032205	negative regulation of telomere maintenance	17	0.0672269	0.0174717	3.84775	0.000373968	0.011524	PARP1/RAD50/SLX4/SLX1A/ATM/XRCC1/TEN1/ERCC1
GO:0051304	chromosome separation	21	0.0756303	0.0215827	3.5042	0.000374042	0.011524	MUS81/SLX4/UBE2C/EME1/ATM/GEN1/CENPX/FANCM/RECQL5
GO:1903322	positive regulation of protein modification by small protein conjugation or removal	21	0.0756303	0.0215827	3.5042	0.000374042	0.011524	FBXW7/PAXIP1/BRCA1/UBE2C/FANCI/CENPX/FANCM/PTEN/PIAS4
GO:0010212	response to ionizing radiation	55	0.134454	0.0565262	2.37861	0.000436817	0.0131451	RNF8/PAXIP1/PARP1/BRCA1/ATM/XRCC2/WRN/RAD54L/XRCC6/RNF168/MSH2/ERCC6/BABAM1/ERCC1/ATR/FANCD2
GO:0010639	negative regulation of organelle organization	50	0.12605	0.0513875	2.45294	0.000463904	0.013643	DYRK1A/PARP1/RAD50/BRCA1/SLX4/SLX1A/ATM/XRCC1/GEN1/TSC2/TEN1/RAD54L/LMNA/ERCC1/APC2
GO:2001251	negative regulation of chromosome organization	26	0.0840336	0.0267215	3.1448	0.000497807	0.0143147	PARP1/RAD50/SLX4/SLX1A/ATM/XRCC1/GEN1/TEN1/RAD54L/ERCC1
GO:2001020	regulation of response to DNA damage stimulus	67	0.151261	0.0688592	2.19666	0.000555104	0.0156153	RNF8/DYRK1A/PAXIP1/PARP1/BRCA1/ATM/XRCC1/SIRT6/FANCB/POLQ/RMI2/RECQL5/RNF168/PIAS4/ERCC6/BABAM1/ERCC1/ATR
GO:0045934	negative regulation of nucleobase-containing compound metabolic process	182	0.302521	0.18705	1.61732	0.000763179	0.0210118	RNF8/DYRK1A/HEXIM1/PARP1/RAD50/BRCA1/BARD1/SLX4/SLX1A/ATM/XRCC1/RUNX1/USP9X/RNF2/SAP30/TEN1/SIRT6/RAD54L/ZBTB7A/FANCB/MSH6/FOXK1/POLQ/EP300/RMI2/RECQL5/XRCC6/RNF168/MSH2/PIAS4/ERCC6/MNT/TERT/TFAP4/ERCC1/MPHOSPH8
GO:0080135	regulation of cellular response to stress	123	0.226891	0.126413	1.79484	0.00078684	0.0212119	RNF8/DYRK1A/FBXW7/PAXIP1/GSK3B/PARP1/BRCA1/ATM/XRCC1/PTEN/SIRT6/TSC1/FANCB/POLQ/EP300/RB1CC1/RMI2/RECQL5/RNF168/GSTP1/PIAS4/ERCC6/TERT/BABAM1/ERCC1/ATR/APC2
GO:2001252	positive regulation of chromosome organization	28	0.0840336	0.028777	2.92017	0.000990456	0.0261561	RAD50/SLX4/MRE11/SLX1A/ATM/SIRT6/RAD54L/ERCC1/ATR/MPHOSPH8
GO:0033043	regulation of organelle organization	125	0.226891	0.128469	1.76612	0.0010357	0.0268038	NF2/DYRK1A/FBXW7/GSK3B/PARP1/RAD50/BRCA1/SLX4/UBE2C/MRE11/SLX1A/ATM/XRCC1/GEN1/TSC2/TEN1/SIRT6/RAD54L/TSC1/EP300/RMI2/LMNA/CDK13/ERCC1/ATR/MPHOSPH8/APC2
GO:0010833	telomere maintenance via telomere lengthening	24	0.0756303	0.024666	3.06618	0.00120414	0.0305521	PARP1/RAD50/SLX4/MRE11/SLX1A/ATM/TEN1/TERT/ATR
GO:0045132	meiotic chromosome segregation	20	0.0672269	0.020555	3.27059	0.00140528	0.0347282	MUS81/SLX4/MRE11/EME1/CENPX/PSMC3IP/FANCM/FANCD2
GO:0000723	telomere maintenance	55	0.12605	0.0565262	2.22995	0.00142241	0.0347282	PARP1/RAD50/SLX4/MRE11/SLX1A/ATM/XRCC1/TEN1/WRN/SIRT6/RAD54L/XRCC6/TERT/ERCC1/ATR
GO:0010569	regulation of double-strand break repair via homologous recombination	16	0.0588235	0.016444	3.57721	0.00153253	0.036724	PARP1/SIRT6/FANCB/POLQ/RMI2/RECQL5/ERCC6
GO:0080134	regulation of response to stress	162	0.268908	0.166495	1.61511	0.00171877	0.0402558	RNF8/DYRK1A/FBXW7/PAXIP1/HEXIM1/GSK3B/PARP1/BRCA1/ATM/XRCC1/GPX4/PTEN/SIRT6/TSC1/FANCB/POLQ/EP300/RB1CC1/RMI2/RECQL5/XRCC6/RNF168/GSTP1/LMNA/PIAS4/ERCC6/TERT/BABAM1/FANCA/ERCC1/ATR/APC2
GO:0032200	telomere organization	56	0.12605	0.057554	2.19013	0.00174214	0.0402558	PARP1/RAD50/SLX4/MRE11/SLX1A/ATM/XRCC1/TEN1/WRN/SIRT6/RAD54L/XRCC6/TERT/ERCC1/ATR
GO:0031399	regulation of protein modification process	176	0.285714	0.180884	1.57955	0.0017956	0.0407632	NF2/DYRK1A/FBXW7/TIPRL/PTPA/PAXIP1/HEXIM1/GSK3B/STAG1/RAD50/BRCA1/CAB39/UBE2C/MRE11/DBF4/XRCC1/FANCI/CENPX/TSC2/FANCM/TEN1/PTEN/RAD54L/TSC1/EP300/RB1CC1/NF1/PPP6R3/XRCC6/GSTP1/LMNA/PIAS4/ERCC6/TFAP4
GO:0071103	DNA conformation change	51	0.117647	0.0524152	2.24452	0.00193677	0.0432101	RNF8/ANP32B/MCM4/RAD50/MRE11/MCM3/MCM9/FANCM/WRN/CABIN1/RAD54L/POLQ/RECQL5/XRCC6
GO:0042770	signal transduction in response to DNA damage	57	0.12605	0.0585817	2.1517	0.0021201	0.0464984	DYRK1A/TIPRL/PAXIP1/MUS81/BRCA1/MRE11/EME1/ATM/RAD54L/MSH2/ERCC6/TFAP4/BABAM1/ATR/FANCD2
GO:0022616	DNA strand elongation	17	0.0588235	0.0174717	3.36678	0.00234353	0.0491401	MCM4/RAD50/POLE3/MRE11/MCM3/TERT/LIG3
GO:2001237	negative regulation of extrinsic apoptotic signaling pathway	17	0.0588235	0.0174717	3.36678	0.00234353	0.0491401	GSK3B/BRCA1/RB1CC1/GSTP1/LMNA/TERT/ITGA6
GO:0032392	DNA geometric change	36	0.092437	0.036999	2.49837	0.00239244	0.0491401	MCM4/RAD50/MRE11/MCM3/MCM9/FANCM/WRN/RAD54L/POLQ/RECQL5/XRCC6
GO:0032508	DNA duplex unwinding	36	0.092437	0.036999	2.49837	0.00239244	0.0491401	MCM4/RAD50/MRE11/MCM3/MCM9/FANCM/WRN/RAD54L/POLQ/RECQL5/XRCC6
GO:0032784	regulation of DNA-templated transcription, elongation	13	0.0504202	0.0133607	3.77376	0.00245993	0.0497366	RNF8/HEXIM1/RECQL5/RNF168/CDK13/ERCC6
GO:0010563	negative regulation of phosphorus metabolic process	42	0.10084	0.0431655	2.33613	0.00286575	0.0556383	NF2/TIPRL/PTPA/HEXIM1/GSK3B/PARP1/STAG1/TSC2/PTEN/NF1/GSTP1/TFAP4
GO:0045936	negative regulation of phosphate metabolic process	42	0.10084	0.0431655	2.33613	0.00286575	0.0556383	NF2/TIPRL/PTPA/HEXIM1/GSK3B/PARP1/STAG1/TSC2/PTEN/NF1/GSTP1/TFAP4
GO:0045739	positive regulation of DNA repair	22	0.0672269	0.0226105	2.97326	0.00288081	0.0556383	RNF8/PARP1/BRCA1/XRCC1/FANCB/RNF168/ERCC6/BABAM1
GO:1901987	regulation of cell cycle phase transition	89	0.168067	0.0914697	1.83741	0.00316	0.0600679	FBXW7/TIPRL/RAD51B/PAXIP1/MUS81/BRCA1/UBE2C/MRE11/EME1/DBF4/ATM/GEN1/PTEN/MSH2/ERCC6/TERT/TFAP4/BABAM1/ATR/FANCD2
GO:0043085	positive regulation of catalytic activity	134	0.226891	0.137718	1.6475	0.003203	0.0600679	FBXW7/PTPA/ANP32B/GSK3B/RAD50/CAB39/UBE2C/MRE11/DBF4/XRCC1/TSC2/TEN1/PTEN/WRN/TSC1/CCS/MSH6/NF1/XRCC6/MSH2/GRHL2/ERCC6/TERT/TFAP4/ITGA6/ATR/APC2
GO:0009628	response to abiotic stimulus	155	0.252101	0.159301	1.58254	0.00353151	0.0649868	RNF8/CYB5R4/PAXIP1/GSK3B/PARP1/BRCA1/CAB39/ATM/XRCC2/XRCC1/PTEN/WRN/RAD54L/TSC1/MSH6/POLQ/EP300/NF1/XRCC6/RNF168/LMNA/MSH2/ERCC6/TERT/BABAM1/FANCG/ERCC1/ATR/FANCD2/APC2
GO:0006282	regulation of DNA repair	43	0.10084	0.0441932	2.28181	0.00356574	0.0649868	RNF8/PARP1/BRCA1/XRCC1/SIRT6/FANCB/POLQ/RMI2/RECQL5/RNF168/ERCC6/BABAM1
GO:0000819	sister chromatid segregation	28	0.0756303	0.028777	2.62815	0.00413714	0.0743537	FBXW7/STAG1/STAG2/UBE2C/MRE11/ATM/GEN1/RAD54L/RMI2
GO:0006260	DNA replication	85	0.159664	0.0873587	1.82768	0.00432027	0.0765812	MCM4/SLX4/POLE3/MRE11/EME1/DBF4/MCM3/GEN1/MCM9/CENPX/FANCM/WRN/RAD54L/POLQ/WDHD1/RMI2/RECQL5/LIG3/ATR
GO:0009314	response to radiation	98	0.176471	0.100719	1.7521	0.00459883	0.0804174	RNF8/PAXIP1/PARP1/BRCA1/ATM/XRCC2/WRN/RAD54L/MSH6/POLQ/EP300/NF1/XRCC6/RNF168/MSH2/ERCC6/BABAM1/FANCG/ERCC1/ATR/FANCD2
GO:0000003	reproduction	151	0.243697	0.15519	1.57032	0.00474968	0.0808695	RNF8/RAD51B/MUS81/RAD50/STAG2/SLX4/MRE11/EME1/ATM/XRCC2/USP9X/TAF4/MCM9/RNF2/CENPX/PSMC3IP/GPX4/FANCM/PTEN/RAD54L/MSH6/MSH2/GRHL2/FANCC/FANCG/FANCA/ERCC1/ATR/FANCD2
GO:0022414	reproductive process	151	0.243697	0.15519	1.57032	0.00474968	0.0808695	RNF8/RAD51B/MUS81/RAD50/STAG2/SLX4/MRE11/EME1/ATM/XRCC2/USP9X/TAF4/MCM9/RNF2/CENPX/PSMC3IP/GPX4/FANCM/PTEN/RAD54L/MSH6/MSH2/GRHL2/FANCC/FANCG/FANCA/ERCC1/ATR/FANCD2
GO:0006354	DNA-templated transcription, elongation	19	0.0588235	0.0195272	3.01238	0.00491517	0.0815414	RNF8/HEXIM1/SMARCD1/RECQL5/RNF168/CDK13/ERCC6
GO:0006470	protein dephosphorylation	19	0.0588235	0.0195272	3.01238	0.00491517	0.0815414	TIPRL/PTPA/GSK3B/PTEN/TSC1/PPM1G/PPP6R3
GO:0048585	negative regulation of response to stimulus	159	0.252101	0.163412	1.54273	0.00535118	0.087651	NF2/DYRK1A/FBXW7/OTUD5/GSK3B/STAG1/BRCA1/ATM/XRCC1/TSC2/PTEN/TSC1/ZBTB7A/FANCB/POLQ/RNF115/RB1CC1/NF1/RMI2/RECQL5/GSTP1/LMNA/PIAS4/PIAS2/ERCC6/MNT/TERT/ITGA6/ERCC1/APC2
GO:0006368	transcription elongation from RNA polymerase II promoter	15	0.0504202	0.0154162	3.27059	0.00582524	0.0942233	RNF8/HEXIM1/SMARCD1/RECQL5/RNF168/CDK13
GO:0035304	regulation of protein dephosphorylation	11	0.0420168	0.0113052	3.71658	0.00633603	0.10122	TIPRL/PTPA/GSK3B/TSC1/PPP6R3
GO:0006469	negative regulation of protein kinase activity	20	0.0588235	0.020555	2.86176	0.00680511	0.107388	NF2/HEXIM1/TSC2/PTEN/NF1/GSTP1/TFAP4
GO:0051348	negative regulation of transferase activity	30	0.0756303	0.0308325	2.45294	0.00691482	0.107804	NF2/HEXIM1/GSK3B/TSC2/TEN1/PTEN/NF1/GSTP1/TFAP4
GO:0031396	regulation of protein ubiquitination	25	0.0672269	0.0256937	2.61647	0.00707737	0.107875	FBXW7/PAXIP1/BRCA1/UBE2C/FANCI/CENPX/FANCM/PTEN
GO:0010638	positive regulation of organelle organization	58	0.117647	0.0596095	1.97363	0.0070861	0.107875	NF2/GSK3B/RAD50/SLX4/MRE11/SLX1A/ATM/TEN1/SIRT6/RAD54L/TSC1/ERCC1/ATR/MPHOSPH8
GO:0044092	negative regulation of molecular function	96	0.168067	0.0986639	1.70343	0.00803147	0.120846	NF2/FBXW7/TIPRL/PTPA/PAXIP1/HEXIM1/GSK3B/CAB39/RNF2/TSC2/TEN1/PTEN/CABIN1/TSC1/NF1/GSTP1/PIAS4/KEAP1/TFAP4/ATR
GO:0001952	regulation of cell-matrix adhesion	16	0.0504202	0.016444	3.06618	0.00840086	0.122143	NF2/PTPA/GSK3B/PTEN/TSC1/NF1
GO:0010165	response to X-ray	16	0.0504202	0.016444	3.06618	0.00840086	0.122143	ATM/XRCC2/XRCC6/MSH2/ERCC6/ERCC1
GO:0045910	negative regulation of DNA recombination	16	0.0504202	0.016444	3.06618	0.00840086	0.122143	FANCB/MSH6/POLQ/RMI2/RECQL5/MSH2
GO:0000077	DNA damage checkpoint signaling	42	0.092437	0.0431655	2.14146	0.00889993	0.127961	TIPRL/MUS81/BRCA1/MRE11/EME1/ATM/MSH2/ERCC6/BABAM1/ATR/FANCD2
GO:0010332	response to gamma radiation	26	0.0672269	0.0267215	2.51584	0.00919162	0.129282	PARP1/ATM/XRCC2/WRN/XRCC6/ERCC6/ATR/FANCD2
GO:2001236	regulation of extrinsic apoptotic signaling pathway	26	0.0672269	0.0267215	2.51584	0.00919162	0.129282	GSK3B/BRCA1/PTEN/RB1CC1/GSTP1/LMNA/TERT/ITGA6
GO:0044093	positive regulation of molecular function	172	0.260504	0.176773	1.47367	0.00952367	0.130886	FBXW7/PTPA/ANP32B/GSK3B/PARP1/RAD50/CAB39/UBE2C/MRE11/DBF4/XRCC1/TSC2/TEN1/PTEN/WRN/TSC1/CCS/ZBTB7A/MSH6/EP300/NF1/XRCC6/MSH2/GRHL2/ERCC6/TERT/TFAP4/ITGA6/RNF31/ATR/APC2
GO:0097190	apoptotic signaling pathway	91	0.159664	0.0935252	1.70718	0.00957481	0.130886	FBXW7/GSK3B/PARP1/BRCA1/ATM/CUL5/PTEN/MSH6/EP300/RB1CC1/TFPT/GSTP1/LMNA/MSH2/PIAS4/ERCC6/MNT/TERT/ITGA6
GO:0044770	cell cycle phase transition	104	0.176471	0.106886	1.65102	0.00961081	0.130886	FBXW7/TIPRL/RAD51B/PAXIP1/MUS81/BRCA1/UBE2C/MRE11/EME1/DBF4/ATM/GEN1/CUL5/PTEN/MSH2/ERCC6/TERT/TFAP4/BABAM1/ATR/FANCD2
GO:0021766	hippocampus development	12	0.0420168	0.012333	3.40686	0.00981142	0.130886	NF2/GSK3B/XRCC1/PTEN/TSC1
GO:0035303	regulation of dephosphorylation	12	0.0420168	0.012333	3.40686	0.00981142	0.130886	TIPRL/PTPA/GSK3B/TSC1/PPP6R3
GO:0065009	regulation of molecular function	268	0.369748	0.275437	1.34241	0.0106559	0.138379	NF2/FBXW7/TIPRL/PTPA/PAXIP1/HEXIM1/ANP32B/GSK3B/PARP1/RAD50/CAB39/SLX4/UBE2C/MRE11/DBF4/CCNC/XRCC1/RNF2/TSC2/TEN1/PTEN/WRN/CABIN1/TSC1/CCS/ZBTB7A/MSH6/EP300/NF1/PPP6R3/XRCC6/GSTP1/MSH2/GRHL2/PIAS4/KEAP1/ERCC6/TERT/TFAP4/ITGA6/FANCA/RNF31/ATR/APC2
GO:1903320	regulation of protein modification by small protein conjugation or removal	32	0.0756303	0.032888	2.29963	0.0109425	0.138379	FBXW7/PAXIP1/BRCA1/UBE2C/FANCI/CENPX/FANCM/PTEN/PIAS4
GO:0000278	mitotic cell cycle	146	0.226891	0.150051	1.51209	0.0113377	0.138379	RAD51B/PTPA/MUS81/STAG1/MCM4/STAG2/BRCA1/UBE2C/MRE11/EME1/DBF4/MCM3/ATM/XRCC2/GEN1/RNF2/CUL5/PTEN/RAD54L/WDHD1/RECQL5/MSH2/CDK13/TERT/TFAP4/BABAM1/FANCD2
GO:0002204	somatic recombination of immunoglobulin genes involved in immune response	17	0.0504202	0.0174717	2.88581	0.0117049	0.138379	RNF8/PAXIP1/MSH6/RNF168/MSH2/ERCC1
GO:0002208	somatic diversification of immunoglobulins involved in immune response	17	0.0504202	0.0174717	2.88581	0.0117049	0.138379	RNF8/PAXIP1/MSH6/RNF168/MSH2/ERCC1
GO:0002381	immunoglobulin production involved in immunoglobulin-mediated immune response	17	0.0504202	0.0174717	2.88581	0.0117049	0.138379	RNF8/PAXIP1/MSH6/RNF168/MSH2/ERCC1
GO:0006278	RNA-dependent DNA biosynthetic process	17	0.0504202	0.0174717	2.88581	0.0117049	0.138379	RAD50/MRE11/ATM/TEN1/TERT/ATR
GO:0007004	telomere maintenance via telomerase	17	0.0504202	0.0174717	2.88581	0.0117049	0.138379	RAD50/MRE11/ATM/TEN1/TERT/ATR
GO:0045190	isotype switching	17	0.0504202	0.0174717	2.88581	0.0117049	0.138379	RNF8/PAXIP1/MSH6/RNF168/MSH2/ERCC1
GO:1904356	regulation of telomere maintenance via telomere lengthening	17	0.0504202	0.0174717	2.88581	0.0117049	0.138379	PARP1/SLX4/SLX1A/ATM/TEN1/ATR
GO:0002285	lymphocyte activation involved in immune response	27	0.0672269	0.0277492	2.42266	0.0117457	0.138379	RNF8/TADA1/PAXIP1/TSC1/MSH6/RNF168/MSH2/ERCC1
GO:2001021	negative regulation of response to DNA damage stimulus	27	0.0672269	0.0277492	2.42266	0.0117457	0.138379	DYRK1A/XRCC1/FANCB/POLQ/RMI2/RECQL5/ERCC6/ERCC1
GO:0006366	transcription by RNA polymerase II	203	0.294118	0.208633	1.40974	0.0117633	0.138379	RNF8/TADA1/PAXIP1/HEXIM1/PCBP1/PARP1/SMARCD1/BRCA1/CCNC/ATM/TAF5L/RUNX1/USP9X/TAF4/RNF2/SAP30/SUMO2/SIRT6/RAD54L/ZBTB7A/FOXK1/EP300/RECQL5/XRCC6/RNF168/GRHL2/PIAS4/PIAS2/CDK13/ERCC6/MNT/TERT/TFAP4/ITGA6/ERCC1
GO:0044087	regulation of cellular component biogenesis	80	0.142857	0.0822199	1.7375	0.0119448	0.139248	NF2/DYRK1A/PTPA/GSK3B/PARP1/STAG1/BRCA1/SLX4/SLX1A/ATM/TEN1/PTEN/TSC1/EP300/ERCC1/ATR/MPHOSPH8
GO:0045935	positive regulation of nucleobase-containing compound metabolic process	226	0.319328	0.232271	1.3748	0.0128774	0.148779	RNF8/TADA1/DYRK1A/PAXIP1/PCBP1/PARP1/SMARCD1/RAD50/BRCA1/SLX4/MRE11/SLX1A/CCNC/ATM/XRCC1/TAF5L/RUNX1/USP9X/PSMC3IP/SUMO2/WRN/SIRT6/RAD54L/FANCB/FOXK1/EP300/XRCC6/RNF168/MSH2/GRHL2/CDK13/ERCC6/TERT/TFAP4/BABAM1/ITGA6/ERCC1/ATR
GO:0031400	negative regulation of protein modification process	56	0.109244	0.057554	1.89811	0.0132755	0.152022	NF2/TIPRL/PTPA/HEXIM1/GSK3B/STAG1/BRCA1/XRCC1/TSC2/PTEN/NF1/GSTP1/TFAP4
GO:0010564	regulation of cell cycle process	121	0.193277	0.124358	1.55421	0.014273	0.159329	FBXW7/TIPRL/RAD51B/PAXIP1/MUS81/BRCA1/UBE2C/MRE11/EME1/DBF4/ATM/GEN1/PTEN/RAD54L/RMI2/MSH2/CDK13/ERCC6/TERT/TFAP4/BABAM1/ATR/FANCD2
GO:0007062	sister chromatid cohesion	13	0.0420168	0.0133607	3.1448	0.0144061	0.159329	FBXW7/STAG1/STAG2/MRE11/RAD54L
GO:0051983	regulation of chromosome segregation	13	0.0420168	0.0133607	3.1448	0.0144061	0.159329	UBE2C/ATM/GEN1/RAD18/RMI2
GO:2000780	negative regulation of double-strand break repair	13	0.0420168	0.0133607	3.1448	0.0144061	0.159329	FANCB/POLQ/RMI2/RECQL5/ERCC6
GO:0006303	double-strand break repair via nonhomologous end joining	39	0.0840336	0.0400822	2.09653	0.0146445	0.160081	RNF8/MRE11/ATM/XRCC1/ZBTB7A/POLQ/XRCC6/ERCC6/ERCC1/LIG3
GO:0044773	mitotic DNA damage checkpoint signaling	28	0.0672269	0.028777	2.33613	0.0147891	0.160081	MUS81/BRCA1/MRE11/EME1/ATM/MSH2/BABAM1/FANCD2
GO:0051726	regulation of cell cycle	170	0.252101	0.174717	1.44291	0.0148453	0.160081	NF2/FBXW7/TIPRL/RAD51B/PAXIP1/HEXIM1/MUS81/BRCA1/BARD1/UBE2C/MRE11/EME1/DBF4/ATM/GEN1/TSC2/PTEN/RAD54L/TSC1/PPM1G/RMI2/MSH2/CDK13/ERCC6/MNT/TERT/TFAP4/BABAM1/ATR/FANCD2
GO:0031570	DNA integrity checkpoint signaling	45	0.092437	0.0462487	1.99869	0.0152606	0.161862	TIPRL/MUS81/BRCA1/MRE11/EME1/ATM/MSH2/ERCC6/BABAM1/ATR/FANCD2
GO:0034504	protein localization to nucleus	45	0.092437	0.0462487	1.99869	0.0152606	0.161862	NF2/TADA1/GSK3B/PARP1/BARD1/TSC2/WRN/ZBTB7A/LMNA/KPNA4/TERT
GO:0071897	DNA biosynthetic process	51	0.10084	0.0524152	1.92388	0.015489	0.16254	POLE4/RAD50/POLE3/MRE11/ATM/TEN1/WRN/POLQ/GRHL2/TERT/LIG3/ATR
GO:0016311	dephosphorylation	23	0.0588235	0.0236382	2.48849	0.0157013	0.16254	TIPRL/PTPA/GSK3B/PTEN/TSC1/PPM1G/PPP6R3
GO:0033673	negative regulation of kinase activity	23	0.0588235	0.0236382	2.48849	0.0157013	0.16254	NF2/HEXIM1/TSC2/PTEN/NF1/GSTP1/TFAP4
GO:0050790	regulation of catalytic activity	215	0.302521	0.220966	1.36908	0.0170229	0.174823	NF2/FBXW7/TIPRL/PTPA/HEXIM1/ANP32B/GSK3B/PARP1/RAD50/CAB39/SLX4/UBE2C/MRE11/DBF4/CCNC/XRCC1/TSC2/TEN1/PTEN/WRN/CABIN1/TSC1/CCS/MSH6/NF1/PPP6R3/XRCC6/GSTP1/MSH2/GRHL2/ERCC6/TERT/TFAP4/ITGA6/ATR/APC2
GO:0043086	negative regulation of catalytic activity	64	0.117647	0.065776	1.7886	0.0173909	0.177195	NF2/TIPRL/PTPA/HEXIM1/GSK3B/TSC2/TEN1/PTEN/CABIN1/TSC1/NF1/GSTP1/TFAP4/ATR
GO:0044774	mitotic DNA integrity checkpoint signaling	29	0.0672269	0.0298047	2.25558	0.0183704	0.185713	MUS81/BRCA1/MRE11/EME1/ATM/MSH2/BABAM1/FANCD2
GO:0009968	negative regulation of signal transduction	124	0.193277	0.127441	1.5166	0.0191385	0.191978	NF2/DYRK1A/FBXW7/OTUD5/GSK3B/STAG1/BRCA1/ATM/TSC2/PTEN/TSC1/ZBTB7A/RNF115/RB1CC1/NF1/GSTP1/LMNA/PIAS4/PIAS2/MNT/TERT/ITGA6/APC2
GO:0051246	regulation of protein metabolic process	277	0.369748	0.284687	1.29879	0.0200221	0.199297	NF2/TADA1/DYRK1A/FBXW7/TIPRL/PTPA/PAXIP1/HEXIM1/ANP32B/GSK3B/STAG1/RAD50/BRCA1/BARD1/CAB39/UBE2C/MRE11/DBF4/XRCC1/DHX29/RUNX1/FANCI/CENPX/TSC2/FANCM/SUMO2/TEN1/PTEN/SIRT6/RAD54L/TSC1/EP300/RB1CC1/NF1/PPP6R3/XRCC6/GSTP1/LMNA/PIAS4/KEAP1/ERCC6/TFAP4/ATR/APC2
GO:0045911	positive regulation of DNA recombination	14	0.0420168	0.0143885	2.92017	0.0202548	0.200074	PAXIP1/PARP1/FANCB/MSH2/ERCC6
GO:0002312	B cell activation involved in immune response	19	0.0504202	0.0195272	2.58204	0.0208709	0.204599	RNF8/PAXIP1/MSH6/RNF168/MSH2/ERCC1
GO:0001933	negative regulation of protein phosphorylation	30	0.0672269	0.0308325	2.18039	0.022536	0.216012	NF2/HEXIM1/STAG1/TSC2/PTEN/NF1/GSTP1/TFAP4
GO:0007569	cell aging	30	0.0672269	0.0308325	2.18039	0.022536	0.216012	ATM/PTEN/WRN/LMNA/MNT/TERT/ERCC1/ATR
GO:0071383	cellular response to steroid hormone stimulus	30	0.0672269	0.0308325	2.18039	0.022536	0.216012	PARP1/STAG1/BRCA1/ZBTB7A/EP300/GSTP1/PIAS2/TFAP4
GO:1903047	mitotic cell cycle process	126	0.193277	0.129496	1.49253	0.0230551	0.219363	RAD51B/PTPA/MUS81/STAG1/MCM4/STAG2/BRCA1/UBE2C/MRE11/EME1/DBF4/MCM3/ATM/GEN1/CUL5/PTEN/RAD54L/MSH2/CDK13/TERT/TFAP4/BABAM1/FANCD2
GO:0000075	cell cycle checkpoint signaling	54	0.10084	0.0554985	1.81699	0.0241834	0.228419	TIPRL/MUS81/BRCA1/MRE11/EME1/ATM/GEN1/MSH2/ERCC6/BABAM1/ATR/FANCD2
GO:0016445	somatic diversification of immunoglobulins	25	0.0588235	0.0256937	2.28941	0.024973	0.234167	RNF8/PAXIP1/MSH6/POLQ/RNF168/MSH2/ERCC1
GO:0035264	multicellular organism growth	20	0.0504202	0.020555	2.45294	0.0268992	0.246044	XRCC2/RAD54L/EP300/GRHL2/ERCC6/ERCC1
GO:0006305	DNA alkylation	15	0.0420168	0.0154162	2.72549	0.0274695	0.246044	PARP1/BRCA1/RAD54L/GRHL2/MPHOSPH8
GO:0006306	DNA methylation	15	0.0420168	0.0154162	2.72549	0.0274695	0.246044	PARP1/BRCA1/RAD54L/GRHL2/MPHOSPH8
GO:0021761	limbic system development	15	0.0420168	0.0154162	2.72549	0.0274695	0.246044	NF2/GSK3B/XRCC1/PTEN/TSC1
GO:0045738	negative regulation of DNA repair	15	0.0420168	0.0154162	2.72549	0.0274695	0.246044	FANCB/POLQ/RMI2/RECQL5/ERCC6
GO:0071901	negative regulation of protein serine/threonine kinase activity	15	0.0420168	0.0154162	2.72549	0.0274695	0.246044	HEXIM1/PTEN/NF1/GSTP1/TFAP4
GO:0010648	negative regulation of cell communication	128	0.193277	0.131552	1.46921	0.0275745	0.246044	NF2/DYRK1A/FBXW7/OTUD5/GSK3B/STAG1/BRCA1/ATM/TSC2/PTEN/TSC1/ZBTB7A/RNF115/RB1CC1/NF1/GSTP1/LMNA/PIAS4/PIAS2/MNT/TERT/ITGA6/APC2
GO:2001233	regulation of apoptotic signaling pathway	55	0.10084	0.0565262	1.78396	0.0277608	0.246044	FBXW7/GSK3B/PARP1/BRCA1/PTEN/RB1CC1/GSTP1/LMNA/PIAS4/MNT/TERT/ITGA6
GO:0007093	mitotic cell cycle checkpoint signaling	37	0.0756303	0.0380267	1.98887	0.0284641	0.250562	MUS81/BRCA1/MRE11/EME1/ATM/GEN1/MSH2/BABAM1/FANCD2
GO:0006338	chromatin remodeling	43	0.0840336	0.0441932	1.9015	0.0287517	0.251383	RNF8/ANP32B/SMARCD1/KDM6A/POLE3/CABIN1/RAD54L/ZBTB7A/ERCC6/GATAD1
GO:0032268	regulation of cellular protein metabolic process	260	0.344538	0.267215	1.28937	0.0290915	0.252647	NF2/TADA1/DYRK1A/FBXW7/TIPRL/PTPA/PAXIP1/HEXIM1/ANP32B/GSK3B/STAG1/RAD50/BRCA1/CAB39/UBE2C/MRE11/DBF4/XRCC1/DHX29/FANCI/CENPX/TSC2/FANCM/SUMO2/TEN1/PTEN/SIRT6/RAD54L/TSC1/EP300/RB1CC1/NF1/PPP6R3/XRCC6/GSTP1/LMNA/PIAS4/KEAP1/ERCC6/TFAP4/ATR
GO:0043933	protein-containing complex subunit organization	150	0.218487	0.154162	1.41725	0.0297224	0.256405	RNF8/DYRK1A/ANP32B/GSK3B/PARP1/SMARCD1/STAG1/POLE3/UBE2C/ATM/VPS16/DHX29/CENPX/GPX4/TEN1/CABIN1/RAD54L/POLQ/EP300/KCTD5/KHDC4/TFAP4/FANCC/FANCA/ATR/APC2
GO:0023057	negative regulation of signaling	129	0.193277	0.13258	1.45782	0.0300776	0.257023	NF2/DYRK1A/FBXW7/OTUD5/GSK3B/STAG1/BRCA1/ATM/TSC2/PTEN/TSC1/ZBTB7A/RNF115/RB1CC1/NF1/GSTP1/LMNA/PIAS4/PIAS2/MNT/TERT/ITGA6/APC2
GO:0002200	somatic diversification of immune receptors	26	0.0588235	0.0267215	2.20136	0.0307872	0.257023	RNF8/PAXIP1/MSH6/POLQ/RNF168/MSH2/ERCC1
GO:0002460	adaptive immune response based on somatic recombination of immune receptors built from immunoglobulin superfamily domains	26	0.0588235	0.0267215	2.20136	0.0307872	0.257023	RNF8/TADA1/PAXIP1/MSH6/RNF168/MSH2/ERCC1
GO:0010810	regulation of cell-substrate adhesion	26	0.0588235	0.0267215	2.20136	0.0307872	0.257023	NF2/PTPA/GSK3B/PTEN/TSC1/NF1/ITGA6
GO:2000779	regulation of double-strand break repair	26	0.0588235	0.0267215	2.20136	0.0307872	0.257023	PARP1/SIRT6/FANCB/POLQ/RMI2/RECQL5/ERCC6
GO:0019220	regulation of phosphate metabolic process	158	0.226891	0.162384	1.39724	0.0318181	0.262246	NF2/FBXW7/TIPRL/PTPA/HEXIM1/GSK3B/PARP1/STAG1/RAD50/BARD1/CAB39/MRE11/DBF4/TSC2/TEN1/PTEN/TSC1/ZBTB7A/EP300/RB1CC1/NF1/PPP6R3/XRCC6/GSTP1/ERCC6/TFAP4/ITGA6
GO:0051174	regulation of phosphorus metabolic process	158	0.226891	0.162384	1.39724	0.0318181	0.262246	NF2/FBXW7/TIPRL/PTPA/HEXIM1/GSK3B/PARP1/STAG1/RAD50/BARD1/CAB39/MRE11/DBF4/TSC2/TEN1/PTEN/TSC1/ZBTB7A/EP300/RB1CC1/NF1/PPP6R3/XRCC6/GSTP1/ERCC6/TFAP4/ITGA6
GO:0072331	signal transduction by p53 class mediator	38	0.0756303	0.0390545	1.93653	0.0335346	0.26814	DYRK1A/PAXIP1/HEXIM1/ATM/RAD54L/EP300/MSH2/TFAP4/ATR
GO:0090305	nucleic acid phosphodiester bond hydrolysis	38	0.0756303	0.0390545	1.93653	0.0335346	0.26814	MUS81/RAD50/MRE11/SLX1A/EME1/GEN1/FANCM/WRN/ERCC1
GO:0016064	immunoglobulin mediated immune response	21	0.0504202	0.0215827	2.33613	0.0339837	0.26814	RNF8/PAXIP1/MSH6/RNF168/MSH2/ERCC1
GO:0019724	B cell mediated immunity	21	0.0504202	0.0215827	2.33613	0.0339837	0.26814	RNF8/PAXIP1/MSH6/RNF168/MSH2/ERCC1
GO:0021543	pallium development	21	0.0504202	0.0215827	2.33613	0.0339837	0.26814	NF2/GSK3B/XRCC1/PTEN/TSC1/NF1
GO:0030330	DNA damage response, signal transduction by p53 class mediator	21	0.0504202	0.0215827	2.33613	0.0339837	0.26814	DYRK1A/PAXIP1/ATM/RAD54L/TFAP4/ATR
GO:0044728	DNA methylation or demethylation	21	0.0504202	0.0215827	2.33613	0.0339837	0.26814	PARP1/BRCA1/USP9X/RAD54L/GRHL2/MPHOSPH8
GO:0006271	DNA strand elongation involved in DNA replication	11	0.0336134	0.0113052	2.97326	0.0354085	0.274363	MCM4/POLE3/MCM3/LIG3
GO:0007095	mitotic G2 DNA damage checkpoint signaling	11	0.0336134	0.0113052	2.97326	0.0354085	0.274363	BRCA1/MRE11/ATM/BABAM1
GO:0033045	regulation of sister chromatid segregation	11	0.0336134	0.0113052	2.97326	0.0354085	0.274363	UBE2C/ATM/GEN1/RMI2
GO:0007568	aging	57	0.10084	0.0585817	1.72136	0.0360539	0.276695	ATM/GPX4/PTEN/WRN/RAD54L/MSH6/LMNA/MSH2/MNT/TERT/ERCC1/ATR
GO:0070192	chromosome organization involved in meiotic cell cycle	16	0.0420168	0.016444	2.55515	0.0361371	0.276695	RAD50/MRE11/PSMC3IP/RAD54L/FANCD2
GO:0016233	telomere capping	22	0.0504202	0.0226105	2.22995	0.0421785	0.31188	RAD50/MRE11/ATM/XRCC1/TEN1/ERCC1
GO:0016447	somatic recombination of immunoglobulin gene segments	22	0.0504202	0.0226105	2.22995	0.0421785	0.31188	RNF8/PAXIP1/MSH6/RNF168/MSH2/ERCC1
GO:0030518	intracellular steroid hormone receptor signaling pathway	22	0.0504202	0.0226105	2.22995	0.0421785	0.31188	PARP1/STAG1/BRCA1/ZBTB7A/EP300/PIAS2
GO:0034728	nucleosome organization	22	0.0504202	0.0226105	2.22995	0.0421785	0.31188	RNF8/ANP32B/SMARCD1/POLE3/CABIN1/RAD54L
GO:0043401	steroid hormone mediated signaling pathway	22	0.0504202	0.0226105	2.22995	0.0421785	0.31188	PARP1/STAG1/BRCA1/ZBTB7A/EP300/PIAS2
GO:0043547	positive regulation of GTPase activity	22	0.0504202	0.0226105	2.22995	0.0421785	0.31188	GSK3B/TSC2/TSC1/NF1/ITGA6/APC2
GO:0002377	immunoglobulin production	28	0.0588235	0.028777	2.04412	0.0450059	0.330896	RNF8/PAXIP1/MSH6/POLQ/RNF168/MSH2/ERCC1
GO:0042326	negative regulation of phosphorylation	34	0.0672269	0.0349435	1.92388	0.0458628	0.334091	NF2/HEXIM1/STAG1/TSC2/PTEN/NF1/GSTP1/TFAP4
GO:0006513	protein monoubiquitination	17	0.0420168	0.0174717	2.40484	0.0463172	0.334091	RNF2/FANCM/RAD18/RNF168/UBE2T
GO:0033143	regulation of intracellular steroid hormone receptor signaling pathway	17	0.0420168	0.0174717	2.40484	0.0463172	0.334091	PARP1/BRCA1/ZBTB7A/EP300/PIAS2
GO:0006351	transcription, DNA-templated	291	0.369748	0.299075	1.2363	0.0471431	0.334091	RNF8/TADA1/DYRK1A/PAXIP1/HEXIM1/PCBP1/PARP1/SMARCD1/BRCA1/CCNC/ATM/TAF5L/RUNX1/USP9X/TAF4/RNF2/SAP30/PSMC3IP/SUMO2/TEN1/PTEN/SIRT6/RAD54L/ZBTB7A/FOXK1/EP300/RECQL5/XRCC6/RNF168/GRHL2/PIAS4/KEAP1/PIAS2/CDK13/ERCC6/GATAD1/MNT/TERT/TFAP4/ITGA6/FANCA/RNF31/ERCC1/MPHOSPH8
GO:0097659	nucleic acid-templated transcription	291	0.369748	0.299075	1.2363	0.0471431	0.334091	RNF8/TADA1/DYRK1A/PAXIP1/HEXIM1/PCBP1/PARP1/SMARCD1/BRCA1/CCNC/ATM/TAF5L/RUNX1/USP9X/TAF4/RNF2/SAP30/PSMC3IP/SUMO2/TEN1/PTEN/SIRT6/RAD54L/ZBTB7A/FOXK1/EP300/RECQL5/XRCC6/RNF168/GRHL2/PIAS4/KEAP1/PIAS2/CDK13/ERCC6/GATAD1/MNT/TERT/TFAP4/ITGA6/FANCA/RNF31/ERCC1/MPHOSPH8
GO:0030521	androgen receptor signaling pathway	12	0.0336134	0.012333	2.72549	0.048207	0.334091	STAG1/ZBTB7A/EP300/PIAS2
GO:0071480	cellular response to gamma radiation	12	0.0336134	0.012333	2.72549	0.048207	0.334091	ATM/WRN/XRCC6/ATR
GO:1903578	regulation of ATP metabolic process	12	0.0336134	0.012333	2.72549	0.048207	0.334091	PARP1/ZBTB7A/EP300/APC2
GO:1904357	negative regulation of telomere maintenance via telomere lengthening	12	0.0336134	0.012333	2.72549	0.048207	0.334091	PARP1/SLX4/SLX1A/TEN1
GO:2000677	regulation of transcription regulatory region DNA binding	12	0.0336134	0.012333	2.72549	0.048207	0.334091	FBXW7/PARP1/ZBTB7A/EP300
GO:0000226	microtubule cytoskeleton organization	53	0.092437	0.0544707	1.697	0.0484235	0.334091	DYRK1A/PTPA/GSK3B/STAG1/STAG2/BRCA1/XRCC2/GEN1/RAD54L/LMNA/APC2
GO:1901988	negative regulation of cell cycle phase transition	66	0.109244	0.0678314	1.61052	0.0485388	0.334091	TIPRL/MUS81/BRCA1/MRE11/EME1/ATM/GEN1/PTEN/MSH2/ERCC6/BABAM1/ATR/FANCD2
GO:0032774	RNA biosynthetic process	292	0.369748	0.300103	1.23207	0.0498427	0.341251	RNF8/TADA1/DYRK1A/PAXIP1/HEXIM1/PCBP1/PARP1/SMARCD1/BRCA1/CCNC/ATM/TAF5L/RUNX1/USP9X/TAF4/RNF2/SAP30/PSMC3IP/SUMO2/TEN1/PTEN/SIRT6/RAD54L/ZBTB7A/FOXK1/EP300/RECQL5/XRCC6/RNF168/GRHL2/PIAS4/KEAP1/PIAS2/CDK13/ERCC6/GATAD1/MNT/TERT/TFAP4/ITGA6/FANCA/RNF31/ERCC1/MPHOSPH8
GO:0010948	negative regulation of cell cycle process	73	0.117647	0.0750257	1.56809	0.0504971	0.343912	TIPRL/MUS81/BRCA1/MRE11/EME1/ATM/GEN1/PTEN/RAD54L/MSH2/ERCC6/BABAM1/ATR/FANCD2
GO:0002562	somatic diversification of immune receptors via germline recombination within a single locus	23	0.0504202	0.0236382	2.13299	0.0515235	0.347247	RNF8/PAXIP1/MSH6/RNF168/MSH2/ERCC1
GO:0016444	somatic cell DNA recombination	23	0.0504202	0.0236382	2.13299	0.0515235	0.347247	RNF8/PAXIP1/MSH6/RNF168/MSH2/ERCC1
GO:0042113	B cell activation	41	0.0756303	0.0421377	1.79484	0.0524268	0.351504	RNF8/PAXIP1/ATM/ZBTB7A/MSH6/EP300/RNF168/MSH2/ERCC1
GO:0045786	negative regulation of cell cycle	87	0.134454	0.0894142	1.50372	0.0529913	0.351602	TIPRL/HEXIM1/MUS81/BRCA1/MRE11/EME1/ATM/GEN1/PTEN/RAD54L/MSH2/ERCC6/TFAP4/BABAM1/ATR/FANCD2
GO:0008630	intrinsic apoptotic signaling pathway in response to DNA damage	29	0.0588235	0.0298047	1.97363	0.0534809	0.351602	BRCA1/ATM/MSH6/EP300/MSH2/PIAS4/ERCC6
GO:0021537	telencephalon development	29	0.0588235	0.0298047	1.97363	0.0534809	0.351602	NF2/GSK3B/XRCC1/PTEN/TSC1/NF1/ZSWIM6
GO:0002250	adaptive immune response	35	0.0672269	0.0359712	1.86891	0.0535282	0.351602	RNF8/TADA1/PAXIP1/TSC1/MSH6/RNF168/MSH2/ERCC1
GO:0007005	mitochondrion organization	67	0.109244	0.0688592	1.58648	0.0540475	0.352764	FBXW7/GSK3B/PARP1/TSC2/EP300/RB1CC1/AGK/LMNA/TERT/ATG9A/FANCG/RNF31/LIG3
GO:0006355	regulation of transcription, DNA-templated	286	0.361345	0.293936	1.22933	0.0547956	0.352764	RNF8/TADA1/DYRK1A/PAXIP1/HEXIM1/PCBP1/PARP1/SMARCD1/BRCA1/CCNC/ATM/TAF5L/RUNX1/USP9X/RNF2/SAP30/PSMC3IP/SUMO2/TEN1/PTEN/SIRT6/RAD54L/ZBTB7A/FOXK1/EP300/RECQL5/XRCC6/RNF168/GRHL2/PIAS4/KEAP1/PIAS2/CDK13/ERCC6/GATAD1/MNT/TERT/TFAP4/ITGA6/FANCA/RNF31/ERCC1/MPHOSPH8
GO:1903506	regulation of nucleic acid-templated transcription	286	0.361345	0.293936	1.22933	0.0547956	0.352764	RNF8/TADA1/DYRK1A/PAXIP1/HEXIM1/PCBP1/PARP1/SMARCD1/BRCA1/CCNC/ATM/TAF5L/RUNX1/USP9X/RNF2/SAP30/PSMC3IP/SUMO2/TEN1/PTEN/SIRT6/RAD54L/ZBTB7A/FOXK1/EP300/RECQL5/XRCC6/RNF168/GRHL2/PIAS4/KEAP1/PIAS2/CDK13/ERCC6/GATAD1/MNT/TERT/TFAP4/ITGA6/FANCA/RNF31/ERCC1/MPHOSPH8
GO:2001141	regulation of RNA biosynthetic process	286	0.361345	0.293936	1.22933	0.0547956	0.352764	RNF8/TADA1/DYRK1A/PAXIP1/HEXIM1/PCBP1/PARP1/SMARCD1/BRCA1/CCNC/ATM/TAF5L/RUNX1/USP9X/RNF2/SAP30/PSMC3IP/SUMO2/TEN1/PTEN/SIRT6/RAD54L/ZBTB7A/FOXK1/EP300/RECQL5/XRCC6/RNF168/GRHL2/PIAS4/KEAP1/PIAS2/CDK13/ERCC6/GATAD1/MNT/TERT/TFAP4/ITGA6/FANCA/RNF31/ERCC1/MPHOSPH8
GO:0045859	regulation of protein kinase activity	74	0.117647	0.0760534	1.5469	0.0558745	0.357929	NF2/FBXW7/HEXIM1/CAB39/DBF4/TSC2/TEN1/PTEN/TSC1/NF1/XRCC6/GSTP1/ERCC6/TFAP4
GO:0051247	positive regulation of protein metabolic process	188	0.252101	0.193217	1.30476	0.0563066	0.35892	DYRK1A/FBXW7/PTPA/PAXIP1/ANP32B/GSK3B/RAD50/BRCA1/BARD1/CAB39/UBE2C/MRE11/DBF4/DHX29/FANCI/CENPX/FANCM/SUMO2/TEN1/PTEN/SIRT6/RB1CC1/XRCC6/LMNA/PIAS4/KEAP1/ERCC6/TFAP4/ATR/APC2
GO:0044089	positive regulation of cellular component biogenesis	48	0.0840336	0.049332	1.70343	0.0574871	0.364595	NF2/GSK3B/SLX4/SLX1A/ATM/TEN1/TSC1/ERCC1/ATR/MPHOSPH8
GO:0006312	mitotic recombination	18	0.0420168	0.0184995	2.27124	0.0580422	0.364595	RAD50/MRE11/XRCC1/GEN1/ERCC1
GO:0008361	regulation of cell size	18	0.0420168	0.0184995	2.27124	0.0580422	0.364595	GSK3B/PTEN/TSC1/RB1CC1/APC2
GO:0006325	chromatin organization	68	0.109244	0.0698869	1.56315	0.0599729	0.370222	RNF8/ANP32B/SMARCD1/KDM6A/POLE3/GPX4/CABIN1/RAD54L/ZBTB7A/ERCC6/GATAD1/BABAM1/MPHOSPH8
GO:0022607	cellular component assembly	227	0.294118	0.233299	1.26069	0.06183	0.370222	NF2/DYRK1A/PTPA/ANP32B/GSK3B/PARP1/STAG1/STAG2/BRCA1/SLX4/UBE2C/SLX1A/ATM/DHX29/CENPX/GPX4/TEN1/PTEN/WRN/CABIN1/RAD54L/TSC1/POLQ/EP300/RB1CC1/KCTD5/GRHL2/KHDC4/ATG9A/TFAP4/FANCC/ITGA6/FANCA/ERCC1/ATR
GO:0002263	cell activation involved in immune response	36	0.0672269	0.036999	1.81699	0.0619761	0.370222	RNF8/TADA1/PAXIP1/TSC1/MSH6/RNF168/MSH2/ERCC1
GO:0002366	leukocyte activation involved in immune response	36	0.0672269	0.036999	1.81699	0.0619761	0.370222	RNF8/TADA1/PAXIP1/TSC1/MSH6/RNF168/MSH2/ERCC1
GO:0043254	regulation of protein-containing complex assembly	36	0.0672269	0.036999	1.81699	0.0619761	0.370222	DYRK1A/GSK3B/PARP1/STAG1/ATM/TEN1/EP300/ATR
GO:0007281	germ cell development	24	0.0504202	0.024666	2.04412	0.0620439	0.370222	RNF8/RNF2/MSH2/FANCC/FANCG/ERCC1
GO:0009755	hormone-mediated signaling pathway	24	0.0504202	0.024666	2.04412	0.0620439	0.370222	PARP1/STAG1/BRCA1/ZBTB7A/EP300/PIAS2
GO:0001325	formation of extrachromosomal circular DNA	13	0.0336134	0.0133607	2.51584	0.0632297	0.370222	SLX4/SLX1A/WRN/ERCC1
GO:0006367	transcription initiation from RNA polymerase II promoter	13	0.0336134	0.0133607	2.51584	0.0632297	0.370222	PAXIP1/TAF4/ERCC6/ERCC1
GO:0007044	cell-substrate junction assembly	13	0.0336134	0.0133607	2.51584	0.0632297	0.370222	PTPA/PTEN/TSC1/ITGA6
GO:0034605	cellular response to heat	13	0.0336134	0.0133607	2.51584	0.0632297	0.370222	GSK3B/ATM/EP300/ATR
GO:0051168	nuclear export	13	0.0336134	0.0133607	2.51584	0.0632297	0.370222	ANP32B/GSK3B/BARD1/TSC1
GO:0090656	t-circle formation	13	0.0336134	0.0133607	2.51584	0.0632297	0.370222	SLX4/SLX1A/WRN/ERCC1
GO:0090737	telomere maintenance via telomere trimming	13	0.0336134	0.0133607	2.51584	0.0632297	0.370222	SLX4/SLX1A/WRN/ERCC1
GO:1904353	regulation of telomere capping	13	0.0336134	0.0133607	2.51584	0.0632297	0.370222	RAD50/ATM/XRCC1/ERCC1
GO:0016310	phosphorylation	190	0.252101	0.195272	1.29102	0.0638353	0.372085	NF2/DYRK1A/FBXW7/PTPA/HEXIM1/GSK3B/STAG1/RAD50/BARD1/CAB39/MRE11/DBF4/ATM/TSC2/TEN1/PTEN/TSC1/ZBTB7A/FOXK1/EP300/RB1CC1/NF1/XRCC6/GSTP1/AGK/CDK13/ERCC6/TFAP4/ITGA6/ATR
GO:0006979	response to oxidative stress	62	0.10084	0.0637205	1.58254	0.0642241	0.372673	FBXW7/PARP1/XRCC1/GPX4/WRN/TSC1/CCS/GSTP1/KEAP1/ERCC6/FANCC/ERCC1
GO:0051128	regulation of cellular component organization	206	0.268908	0.211716	1.27013	0.067955	0.392562	NF2/DYRK1A/FBXW7/PTPA/GSK3B/PARP1/STAG1/RAD50/BRCA1/SLX4/UBE2C/MRE11/SLX1A/ATM/XRCC1/RUNX1/GEN1/TSC2/TEN1/PTEN/SIRT6/RAD54L/TSC1/EP300/RMI2/LMNA/CDK13/ITGA6/ERCC1/ATR/MPHOSPH8/APC2
GO:0030098	lymphocyte differentiation	43	0.0756303	0.0441932	1.71135	0.068305	0.392683	TADA1/ATM/RUNX1/TSC1/ZBTB7A/EP300/XRCC6/MSH2/FANCA
GO:0051345	positive regulation of hydrolase activity	56	0.092437	0.057554	1.60609	0.068583	0.392683	PTPA/ANP32B/GSK3B/TSC2/WRN/TSC1/NF1/TFAP4/ITGA6/ATR/APC2
GO:0048468	cell development	184	0.243697	0.189106	1.28868	0.0697614	0.39767	NF2/RNF8/TADA1/CYB5R4/FBXW7/GSK3B/XRCC2/RUNX1/USP9X/RNF2/TEN1/PTEN/SIRT6/RAD54L/TSC1/ZBTB7A/EP300/NF1/GSTP1/LMNA/MSH2/GRHL2/ERCC6/FANCC/ITGA6/FANCG/ERCC1/ATR/APC2
GO:0097191	extrinsic apoptotic signaling pathway	37	0.0672269	0.0380267	1.76789	0.0712208	0.402991	GSK3B/BRCA1/PTEN/RB1CC1/GSTP1/LMNA/TERT/ITGA6
GO:0043966	histone H3 acetylation	19	0.0420168	0.0195272	2.1517	0.0713176	0.402991	TADA1/BRCA1/POLE3/TAF5L/EP300
GO:0002449	lymphocyte mediated immunity	25	0.0504202	0.0256937	1.96235	0.0737505	0.41313	RNF8/PAXIP1/MSH6/RNF168/MSH2/ERCC1
GO:1902749	regulation of cell cycle G2/M phase transition	25	0.0504202	0.0256937	1.96235	0.0737505	0.41313	RAD51B/PAXIP1/BRCA1/MRE11/ATM/BABAM1
GO:0032270	positive regulation of cellular protein metabolic process	178	0.235294	0.182939	1.28619	0.0761728	0.42486	DYRK1A/FBXW7/PTPA/PAXIP1/ANP32B/GSK3B/RAD50/BRCA1/CAB39/UBE2C/MRE11/DBF4/DHX29/FANCI/CENPX/FANCM/SUMO2/TEN1/PTEN/SIRT6/RB1CC1/XRCC6/LMNA/PIAS4/KEAP1/ERCC6/TFAP4/ATR
GO:0000422	autophagy of mitochondrion	14	0.0336134	0.0143885	2.33613	0.0804196	0.436756	FBXW7/TSC2/RB1CC1/ATG9A
GO:0007272	ensheathment of neurons	14	0.0336134	0.0143885	2.33613	0.0804196	0.436756	TADA1/PTEN/TSC1/NF1
GO:0008366	axon ensheathment	14	0.0336134	0.0143885	2.33613	0.0804196	0.436756	TADA1/PTEN/TSC1/NF1
GO:0042552	myelination	14	0.0336134	0.0143885	2.33613	0.0804196	0.436756	TADA1/PTEN/TSC1/NF1
GO:0061726	mitochondrion disassembly	14	0.0336134	0.0143885	2.33613	0.0804196	0.436756	FBXW7/TSC2/RB1CC1/ATG9A
GO:0150115	cell-substrate junction organization	14	0.0336134	0.0143885	2.33613	0.0804196	0.436756	PTPA/PTEN/TSC1/ITGA6
GO:2001234	negative regulation of apoptotic signaling pathway	38	0.0672269	0.0390545	1.72136	0.0812704	0.436756	GSK3B/BRCA1/RB1CC1/GSTP1/LMNA/MNT/TERT/ITGA6
GO:0002440	production of molecular mediator of immune response	32	0.0588235	0.032888	1.7886	0.0846078	0.436756	RNF8/PAXIP1/MSH6/POLQ/RNF168/MSH2/ERCC1
GO:0006473	protein acetylation	32	0.0588235	0.032888	1.7886	0.0846078	0.436756	TADA1/PAXIP1/GSK3B/BRCA1/POLE3/TAF5L/EP300
GO:0032868	response to insulin	32	0.0588235	0.032888	1.7886	0.0846078	0.436756	PTPA/GSK3B/PARP1/TSC2/PTEN/TSC1/GSTP1
GO:0006914	autophagy	58	0.092437	0.0596095	1.55071	0.0846831	0.436756	FBXW7/GSK3B/ATM/VPS16/TSC2/TSC1/FOXK1/EP300/RB1CC1/KEAP1/ATG9A
GO:0061919	process utilizing autophagic mechanism	58	0.092437	0.0596095	1.55071	0.0846831	0.436756	FBXW7/GSK3B/ATM/VPS16/TSC2/TSC1/FOXK1/EP300/RB1CC1/KEAP1/ATG9A
GO:0031401	positive regulation of protein modification process	121	0.168067	0.124358	1.35148	0.0849668	0.436756	DYRK1A/FBXW7/PTPA/PAXIP1/RAD50/BRCA1/CAB39/UBE2C/MRE11/DBF4/FANCI/CENPX/FANCM/TEN1/PTEN/RB1CC1/XRCC6/LMNA/PIAS4/ERCC6
GO:0006357	regulation of transcription by RNA polymerase II	195	0.252101	0.200411	1.25792	0.0858136	0.436756	TADA1/PAXIP1/HEXIM1/PCBP1/PARP1/SMARCD1/BRCA1/CCNC/ATM/RUNX1/USP9X/RNF2/SAP30/SUMO2/SIRT6/RAD54L/ZBTB7A/FOXK1/EP300/XRCC6/GRHL2/PIAS4/PIAS2/CDK13/ERCC6/MNT/TERT/TFAP4/ITGA6/ERCC1
GO:0010721	negative regulation of cell development	20	0.0420168	0.020555	2.04412	0.0861237	0.436756	TADA1/FBXW7/GSK3B/PTEN/NF1
GO:0033260	nuclear DNA replication	20	0.0420168	0.020555	2.04412	0.0861237	0.436756	MCM4/DBF4/MCM3/WRN/RAD54L
GO:0040029	regulation of gene expression, epigenetic	20	0.0420168	0.020555	2.04412	0.0861237	0.436756	SMARCD1/BRCA1/POLE3/EP300/MPHOSPH8
GO:0071216	cellular response to biotic stimulus	20	0.0420168	0.020555	2.04412	0.0861237	0.436756	GSK3B/MUS81/SLX4/EME1/GSTP1
GO:0032535	regulation of cellular component size	26	0.0504202	0.0267215	1.88688	0.0866394	0.436756	GSK3B/TEN1/PTEN/TSC1/RB1CC1/APC2
GO:0032869	cellular response to insulin stimulus	26	0.0504202	0.0267215	1.88688	0.0866394	0.436756	PTPA/GSK3B/PARP1/TSC2/PTEN/GSTP1
GO:0043087	regulation of GTPase activity	26	0.0504202	0.0267215	1.88688	0.0866394	0.436756	GSK3B/TSC2/TSC1/NF1/ITGA6/APC2
GO:0046034	ATP metabolic process	26	0.0504202	0.0267215	1.88688	0.0866394	0.436756	PARP1/ZBTB7A/FOXK1/EP300/MSH2/APC2
GO:1900180	regulation of protein localization to nucleus	26	0.0504202	0.0267215	1.88688	0.0866394	0.436756	NF2/TADA1/GSK3B/PARP1/LMNA/TERT
GO:2000060	positive regulation of ubiquitin-dependent protein catabolic process	26	0.0504202	0.0267215	1.88688	0.0866394	0.436756	FBXW7/GSK3B/SUMO2/PTEN/SIRT6/KEAP1
GO:0019953	sexual reproduction	65	0.10084	0.0668037	1.5095	0.0867437	0.436756	RNF8/USP9X/MCM9/RNF2/GPX4/PTEN/RAD54L/MSH2/FANCC/FANCG/FANCA/ERCC1
GO:0033365	protein localization to organelle	107	0.151261	0.109969	1.37548	0.0872305	0.437505	NF2/TADA1/FBXW7/GSK3B/PARP1/BARD1/MCM9/TSC2/WRN/RAD54L/ZBTB7A/AGK/LMNA/MSH2/KPNA4/TERT/RNF31/ATR
GO:0043549	regulation of kinase activity	93	0.134454	0.0955807	1.4067	0.0886146	0.442731	NF2/FBXW7/HEXIM1/RAD50/CAB39/MRE11/DBF4/TSC2/TEN1/PTEN/TSC1/NF1/XRCC6/GSTP1/ERCC6/TFAP4
GO:0018193	peptidyl-amino acid modification	151	0.201681	0.15519	1.29957	0.0895897	0.445881	NF2/TADA1/DYRK1A/FBXW7/PTPA/PAXIP1/GSK3B/PARP1/KDM6A/BRCA1/CAB39/POLE3/ATM/TAF5L/SUMO2/TEN1/PTEN/RAD54L/EP300/LMNA/PIAS4/PIAS2/ERCC6/ATR
GO:0062197	cellular response to chemical stress	52	0.0840336	0.053443	1.5724	0.0908866	0.448883	FBXW7/PARP1/CAB39/ATM/TSC1/CCS/XRCC6/KEAP1/FANCC/APC2
GO:0097193	intrinsic apoptotic signaling pathway	52	0.0840336	0.053443	1.5724	0.0908866	0.448883	FBXW7/PARP1/BRCA1/ATM/CUL5/MSH6/EP300/MSH2/PIAS4/ERCC6
GO:0030900	forebrain development	39	0.0672269	0.0400822	1.67722	0.0921268	0.453278	NF2/GSK3B/XRCC1/PTEN/RAD54L/TSC1/NF1/ZSWIM6
GO:0051338	regulation of transferase activity	115	0.159664	0.118191	1.3509	0.0925441	0.453606	NF2/FBXW7/HEXIM1/GSK3B/RAD50/CAB39/UBE2C/MRE11/DBF4/TSC2/TEN1/PTEN/TSC1/NF1/XRCC6/GSTP1/GRHL2/ERCC6/TFAP4
GO:0051130	positive regulation of cellular component organization	108	0.151261	0.110997	1.36275	0.0938425	0.458234	NF2/GSK3B/RAD50/SLX4/MRE11/SLX1A/ATM/RUNX1/TEN1/SIRT6/RAD54L/TSC1/EP300/ITGA6/ERCC1/ATR/MPHOSPH8/APC2
GO:0065003	protein-containing complex assembly	130	0.176471	0.133607	1.32081	0.0956334	0.460976	DYRK1A/ANP32B/GSK3B/PARP1/STAG1/UBE2C/ATM/DHX29/CENPX/GPX4/TEN1/CABIN1/RAD54L/POLQ/EP300/KCTD5/KHDC4/TFAP4/FANCC/FANCA/ATR
GO:0010941	regulation of cell death	182	0.235294	0.18705	1.25792	0.0963062	0.460976	NF2/FBXW7/PTPA/ANP32B/GSK3B/PARP1/BRCA1/BARD1/MRE11/ATM/XRCC2/GPX4/PTEN/WRN/TSC1/ZBTB7A/RB1CC1/NF1/RAD18/TFPT/GSTP1/LMNA/MSH2/PIAS4/MNT/TERT/TFAP4/ITGA6
GO:0006913	nucleocytoplasmic transport	33	0.0588235	0.0339157	1.7344	0.0968977	0.460976	ANP32B/GSK3B/BARD1/TSC2/TSC1/LMNA/KPNA4
GO:0022412	cellular process involved in reproduction in multicellular organism	33	0.0588235	0.0339157	1.7344	0.0968977	0.460976	RNF8/RNF2/MSH2/FANCC/FANCG/FANCA/ERCC1
GO:0043543	protein acylation	33	0.0588235	0.0339157	1.7344	0.0968977	0.460976	TADA1/PAXIP1/GSK3B/BRCA1/POLE3/TAF5L/EP300
GO:0051169	nuclear transport	33	0.0588235	0.0339157	1.7344	0.0968977	0.460976	ANP32B/GSK3B/BARD1/TSC2/TSC1/LMNA/KPNA4
GO:0071824	protein-DNA complex subunit organization	33	0.0588235	0.0339157	1.7344	0.0968977	0.460976	RNF8/ANP32B/SMARCD1/POLE3/CENPX/CABIN1/RAD54L
GO:0009408	response to heat	15	0.0336134	0.0154162	2.18039	0.0996742	0.463951	GSK3B/ATM/EP300/ATR
GO:0016052	carbohydrate catabolic process	15	0.0336134	0.0154162	2.18039	0.0996742	0.463951	ZBTB7A/FOXK1/EP300/RB1CC1
GO:0043409	negative regulation of MAPK cascade	15	0.0336134	0.0154162	2.18039	0.0996742	0.463951	NF2/PTEN/NF1/GSTP1
GO:0043467	regulation of generation of precursor metabolites and energy	15	0.0336134	0.0154162	2.18039	0.0996742	0.463951	GSK3B/ZBTB7A/EP300/APC2
GO:0045766	positive regulation of angiogenesis	15	0.0336134	0.0154162	2.18039	0.0996742	0.463951	BRCA1/RUNX1/SIRT6/TERT
GO:1904018	positive regulation of vasculature development	15	0.0336134	0.0154162	2.18039	0.0996742	0.463951	BRCA1/RUNX1/SIRT6/TERT
GO:0006304	DNA modification	27	0.0504202	0.0277492	1.81699	0.100693	0.467014	PARP1/BRCA1/USP9X/RAD54L/GRHL2/MPHOSPH8
GO:0016236	macroautophagy	21	0.0420168	0.0215827	1.94678	0.102417	0.46794	VPS16/TSC2/TSC1/RB1CC1/ATG9A
GO:0031929	TOR signaling	21	0.0420168	0.0215827	1.94678	0.102417	0.46794	TIPRL/OTUD5/ATM/TSC2/TSC1
GO:0044786	cell cycle DNA replication	21	0.0420168	0.0215827	1.94678	0.102417	0.46794	MCM4/DBF4/MCM3/WRN/RAD54L
GO:0002521	leukocyte differentiation	60	0.092437	0.061665	1.49902	0.102968	0.46794	TADA1/FBXW7/PARP1/ATM/RUNX1/TSC1/ZBTB7A/EP300/XRCC6/MSH2/FANCA
GO:0007276	gamete generation	60	0.092437	0.061665	1.49902	0.102968	0.46794	RNF8/USP9X/MCM9/RNF2/GPX4/RAD54L/MSH2/FANCC/FANCG/FANCA/ERCC1
GO:0032269	negative regulation of cellular protein metabolic process	95	0.134454	0.0976362	1.37709	0.103312	0.46794	NF2/TADA1/TIPRL/PTPA/HEXIM1/GSK3B/STAG1/BRCA1/XRCC1/TSC2/PTEN/TSC1/NF1/GSTP1/TFAP4/ATR
GO:0010506	regulation of autophagy	40	0.0672269	0.04111	1.63529	0.103786	0.46794	FBXW7/GSK3B/ATM/TSC2/TSC1/FOXK1/EP300/KEAP1
GO:0018209	peptidyl-serine modification	40	0.0672269	0.04111	1.63529	0.103786	0.46794	DYRK1A/GSK3B/PARP1/CAB39/ATM/TEN1/PTEN/ATR
GO:0007346	regulation of mitotic cell cycle	88	0.12605	0.0904419	1.39372	0.104177	0.468075	RAD51B/MUS81/BRCA1/UBE2C/MRE11/EME1/ATM/GEN1/PTEN/MSH2/CDK13/TERT/TFAP4/BABAM1/FANCD2
GO:0046649	lymphocyte activation	81	0.117647	0.0832477	1.41322	0.104684	0.468721	RNF8/TADA1/PAXIP1/ATM/RUNX1/TSC1/ZBTB7A/MSH6/EP300/XRCC6/RNF168/MSH2/FANCA/ERCC1
GO:0044085	cellular component biogenesis	245	0.302521	0.251799	1.20144	0.107259	0.478598	NF2/DYRK1A/PTPA/ANP32B/GSK3B/PARP1/STAG1/STAG2/BRCA1/SLX4/UBE2C/SLX1A/ATM/DHX29/CENPX/GPX4/TEN1/PTEN/WRN/CABIN1/RAD54L/TSC1/POLQ/EP300/RB1CC1/KCTD5/GRHL2/KHDC4/ATG9A/TFAP4/FANCC/ITGA6/FANCA/ERCC1/ATR/MPHOSPH8
GO:1903131	mononuclear cell differentiation	47	0.0756303	0.0483042	1.56571	0.108347	0.48179	TADA1/ATM/RUNX1/TSC1/ZBTB7A/EP300/XRCC6/MSH2/FANCA
GO:0045930	negative regulation of mitotic cell cycle	54	0.0840336	0.0554985	1.51416	0.111247	0.492994	MUS81/BRCA1/MRE11/EME1/ATM/GEN1/PTEN/MSH2/BABAM1/FANCD2
GO:0034622	cellular protein-containing complex assembly	82	0.117647	0.0842754	1.39598	0.113311	0.49963	DYRK1A/ANP32B/PARP1/STAG1/UBE2C/ATM/DHX29/CENPX/GPX4/TEN1/CABIN1/RAD54L/KHDC4/ATR
GO:0007507	heart development	68	0.10084	0.0698869	1.44291	0.113701	0.49963	HEXIM1/KDM6A/RUNX1/TSC2/PTEN/SIRT6/TSC1/EP300/RB1CC1/NF1/LMNA/GRHL2
GO:0006475	internal protein amino acid acetylation	28	0.0504202	0.028777	1.7521	0.11588	0.49963	TADA1/PAXIP1/BRCA1/POLE3/TAF5L/EP300
GO:0016573	histone acetylation	28	0.0504202	0.028777	1.7521	0.11588	0.49963	TADA1/PAXIP1/BRCA1/POLE3/TAF5L/EP300
GO:0018393	internal peptidyl-lysine acetylation	28	0.0504202	0.028777	1.7521	0.11588	0.49963	TADA1/PAXIP1/BRCA1/POLE3/TAF5L/EP300
GO:0062012	regulation of small molecule metabolic process	28	0.0504202	0.028777	1.7521	0.11588	0.49963	GSK3B/PARP1/BRCA1/ZBTB7A/FOXK1/EP300
GO:1903052	positive regulation of proteolysis involved in cellular protein catabolic process	28	0.0504202	0.028777	1.7521	0.11588	0.49963	FBXW7/GSK3B/SUMO2/PTEN/SIRT6/KEAP1
GO:0045732	positive regulation of protein catabolic process	41	0.0672269	0.0421377	1.59541	0.116236	0.49963	FBXW7/GSK3B/BARD1/SUMO2/PTEN/SIRT6/KEAP1/APC2
GO:0048545	response to steroid hormone	41	0.0672269	0.0421377	1.59541	0.116236	0.49963	PARP1/STAG1/BRCA1/ZBTB7A/EP300/GSTP1/PIAS2/TFAP4
GO:0051253	negative regulation of RNA metabolic process	148	0.193277	0.152107	1.27067	0.11697	0.49963	RNF8/DYRK1A/HEXIM1/PARP1/BRCA1/BARD1/RUNX1/USP9X/RNF2/SAP30/SIRT6/RAD54L/ZBTB7A/FOXK1/EP300/RECQL5/XRCC6/RNF168/PIAS4/MNT/TERT/TFAP4/MPHOSPH8
GO:0006284	base-excision repair	22	0.0420168	0.0226105	1.85829	0.120135	0.49963	XRCC1/WRN/POLQ/ERCC6/LIG3
GO:0045765	regulation of angiogenesis	22	0.0420168	0.0226105	1.85829	0.120135	0.49963	BRCA1/RUNX1/SIRT6/NF1/TERT
GO:1901342	regulation of vasculature development	22	0.0420168	0.0226105	1.85829	0.120135	0.49963	BRCA1/RUNX1/SIRT6/NF1/TERT
GO:1901796	regulation of signal transduction by p53 class mediator	22	0.0420168	0.0226105	1.85829	0.120135	0.49963	DYRK1A/HEXIM1/ATM/EP300/ATR
GO:0010972	negative regulation of G2/M transition of mitotic cell cycle	16	0.0336134	0.016444	2.04412	0.120853	0.49963	BRCA1/MRE11/ATM/BABAM1
GO:0044818	mitotic G2/M transition checkpoint	16	0.0336134	0.016444	2.04412	0.120853	0.49963	BRCA1/MRE11/ATM/BABAM1
GO:0051235	maintenance of location	16	0.0336134	0.016444	2.04412	0.120853	0.49963	FBXW7/BARD1/KEAP1/APC2
GO:0051258	protein polymerization	16	0.0336134	0.016444	2.04412	0.120853	0.49963	DYRK1A/UBE2C/GPX4/TEN1
GO:0061647	histone H3-K9 modification	16	0.0336134	0.016444	2.04412	0.120853	0.49963	BRCA1/SIRT6/RAD54L/LMNA
GO:1902750	negative regulation of cell cycle G2/M phase transition	16	0.0336134	0.016444	2.04412	0.120853	0.49963	BRCA1/MRE11/ATM/BABAM1
GO:1903008	organelle disassembly	16	0.0336134	0.016444	2.04412	0.120853	0.49963	FBXW7/TSC2/RB1CC1/ATG9A
GO:0006796	phosphate-containing compound metabolic process	240	0.294118	0.24666	1.1924	0.122216	0.503655	NF2/DYRK1A/FBXW7/TIPRL/PTPA/HEXIM1/GSK3B/PARP1/STAG1/RAD50/BARD1/CAB39/MRE11/DBF4/ATM/TSC2/GPX4/TEN1/PTEN/TSC1/PPM1G/ZBTB7A/FOXK1/EP300/RB1CC1/NF1/PPP6R3/XRCC6/GSTP1/AGK/CDK13/ERCC6/TFAP4/ITGA6/ATR
GO:0009890	negative regulation of biosynthetic process	179	0.226891	0.183967	1.23332	0.123448	0.505698	RNF8/FBXW7/HEXIM1/GSK3B/PARP1/BRCA1/RUNX1/USP9X/RNF2/SAP30/TEN1/SIRT6/RAD54L/TSC1/ZBTB7A/FOXK1/EP300/RECQL5/XRCC6/RNF168/GSTP1/PIAS4/MNT/TFAP4/LIG3/ATR/MPHOSPH8
GO:0072359	circulatory system development	112	0.151261	0.115108	1.31408	0.123494	0.505698	FBXW7/PAXIP1/HEXIM1/ANP32B/KDM6A/BRCA1/RUNX1/TSC2/PTEN/SIRT6/TSC1/EP300/RB1CC1/NF1/LMNA/GRHL2/TERT/ATR
GO:0043067	regulation of programmed cell death	172	0.218487	0.176773	1.23598	0.12717	0.51741	NF2/FBXW7/PTPA/ANP32B/GSK3B/PARP1/BRCA1/BARD1/MRE11/ATM/XRCC2/GPX4/PTEN/WRN/ZBTB7A/RB1CC1/NF1/TFPT/GSTP1/LMNA/MSH2/PIAS4/MNT/TERT/TFAP4/ITGA6
GO:0032446	protein modification by small protein conjugation	157	0.201681	0.161357	1.24991	0.127569	0.51741	RNF8/FBXW7/PAXIP1/BRCA1/BARD1/UBE2C/USP9X/FANCI/RNF2/CENPX/CUL5/FANCM/SUMO2/PTEN/RNF7/RNF115/RAD18/RNF168/PIAS4/KEAP1/PIAS2/UBE2T/RNF31/APC2
GO:0031589	cell-substrate adhesion	42	0.0672269	0.0431655	1.55742	0.129462	0.51741	NF2/PTPA/GSK3B/PTEN/TSC1/NF1/ITGA6/ATR
GO:0007160	cell-matrix adhesion	29	0.0504202	0.0298047	1.69168	0.132159	0.51741	NF2/PTPA/GSK3B/PTEN/TSC1/NF1
GO:0030522	intracellular receptor signaling pathway	29	0.0504202	0.0298047	1.69168	0.132159	0.51741	PARP1/STAG1/BRCA1/ZBTB7A/EP300/PIAS2
GO:0010558	negative regulation of macromolecule biosynthetic process	173	0.218487	0.177801	1.22883	0.134059	0.51741	RNF8/HEXIM1/GSK3B/PARP1/BRCA1/RUNX1/USP9X/RNF2/SAP30/TEN1/SIRT6/RAD54L/TSC1/ZBTB7A/FOXK1/EP300/RECQL5/XRCC6/RNF168/GSTP1/PIAS4/MNT/TFAP4/LIG3/ATR/MPHOSPH8
GO:0006793	phosphorus metabolic process	242	0.294118	0.248715	1.18255	0.134119	0.51741	NF2/DYRK1A/FBXW7/TIPRL/PTPA/HEXIM1/GSK3B/PARP1/STAG1/RAD50/BARD1/CAB39/MRE11/DBF4/ATM/TSC2/GPX4/TEN1/PTEN/TSC1/PPM1G/ZBTB7A/FOXK1/EP300/RB1CC1/NF1/PPP6R3/XRCC6/GSTP1/AGK/CDK13/ERCC6/TFAP4/ITGA6/ATR
GO:0007017	microtubule-based process	63	0.092437	0.0647482	1.42764	0.134477	0.51741	DYRK1A/PTPA/GSK3B/STAG1/STAG2/BRCA1/XRCC2/GEN1/RAD54L/LMNA/APC2
GO:0071214	cellular response to abiotic stimulus	63	0.092437	0.0647482	1.42764	0.134477	0.51741	PARP1/CAB39/ATM/PTEN/WRN/POLQ/EP300/XRCC6/ERCC1/ATR/APC2
GO:0104004	cellular response to environmental stimulus	63	0.092437	0.0647482	1.42764	0.134477	0.51741	PARP1/CAB39/ATM/PTEN/WRN/POLQ/EP300/XRCC6/ERCC1/ATR/APC2
GO:0010389	regulation of G2/M transition of mitotic cell cycle	23	0.0420168	0.0236382	1.77749	0.139194	0.51741	RAD51B/BRCA1/MRE11/ATM/BABAM1
GO:0032886	regulation of microtubule-based process	23	0.0420168	0.0236382	1.77749	0.139194	0.51741	DYRK1A/GSK3B/BRCA1/GEN1/APC2
GO:0072593	reactive oxygen species metabolic process	23	0.0420168	0.0236382	1.77749	0.139194	0.51741	CYB5R4/BRCA1/CCS/GSTP1/FANCC
GO:0140014	mitotic nuclear division	36	0.0588235	0.036999	1.58987	0.139318	0.51741	STAG1/STAG2/UBE2C/ATM/GEN1/RAD54L/CDK13
GO:0035556	intracellular signal transduction	243	0.294118	0.249743	1.17768	0.140341	0.51741	NF2/DYRK1A/FBXW7/TIPRL/PAXIP1/HEXIM1/OTUD5/GSK3B/MUS81/PARP1/BRCA1/CAB39/MRE11/EME1/ATM/GEN1/CUL5/TSC2/TEN1/PTEN/RAD54L/TSC1/MSH6/EP300/RB1CC1/NF1/GSTP1/MSH2/PIAS4/ERCC6/TFAP4/BABAM1/RNF31/ATR/FANCD2
GO:0070647	protein modification by small protein conjugation or removal	174	0.218487	0.178828	1.22177	0.141175	0.51741	RNF8/FBXW7/PAXIP1/OTUD5/BRCA1/BARD1/UBE2C/USP9X/FANCI/RNF2/CENPX/CUL5/FANCM/SUMO2/PTEN/RNF7/RNF115/RAD18/RNF168/PIAS4/KEAP1/PIAS2/UBE2T/BABAM1/RNF31/APC2
GO:0000722	telomere maintenance via recombination	11	0.0252101	0.0113052	2.22995	0.141548	0.51741	RAD50/XRCC1/ERCC1
GO:0002218	activation of innate immune response	11	0.0252101	0.0113052	2.22995	0.141548	0.51741	HEXIM1/EP300/XRCC6
GO:0006096	glycolytic process	11	0.0252101	0.0113052	2.22995	0.141548	0.51741	ZBTB7A/FOXK1/EP300
GO:0006266	DNA ligation	11	0.0252101	0.0113052	2.22995	0.141548	0.51741	XRCC1/XRCC6/LIG3
GO:0006633	fatty acid biosynthetic process	11	0.0252101	0.0113052	2.22995	0.141548	0.51741	BRCA1/GPX4/GSTP1
GO:0006757	ATP generation from ADP	11	0.0252101	0.0113052	2.22995	0.141548	0.51741	ZBTB7A/FOXK1/EP300
GO:0006970	response to osmotic stress	11	0.0252101	0.0113052	2.22995	0.141548	0.51741	CAB39/XRCC6/APC2
GO:0008625	extrinsic apoptotic signaling pathway via death domain receptors	11	0.0252101	0.0113052	2.22995	0.141548	0.51741	GSK3B/BRCA1/PTEN
GO:0009135	purine nucleoside diphosphate metabolic process	11	0.0252101	0.0113052	2.22995	0.141548	0.51741	ZBTB7A/FOXK1/EP300
GO:0009179	purine ribonucleoside diphosphate metabolic process	11	0.0252101	0.0113052	2.22995	0.141548	0.51741	ZBTB7A/FOXK1/EP300
GO:0009185	ribonucleoside diphosphate metabolic process	11	0.0252101	0.0113052	2.22995	0.141548	0.51741	ZBTB7A/FOXK1/EP300
GO:0031503	protein-containing complex localization	11	0.0252101	0.0113052	2.22995	0.141548	0.51741	ATM/TSC1/ATR
GO:0045143	homologous chromosome segregation	11	0.0252101	0.0113052	2.22995	0.141548	0.51741	MRE11/PSMC3IP/FANCD2
GO:0045619	regulation of lymphocyte differentiation	11	0.0252101	0.0113052	2.22995	0.141548	0.51741	RUNX1/XRCC6/FANCA
GO:0046031	ADP metabolic process	11	0.0252101	0.0113052	2.22995	0.141548	0.51741	ZBTB7A/FOXK1/EP300
GO:0048041	focal adhesion assembly	11	0.0252101	0.0113052	2.22995	0.141548	0.51741	PTPA/PTEN/TSC1
GO:0051494	negative regulation of cytoskeleton organization	11	0.0252101	0.0113052	2.22995	0.141548	0.51741	DYRK1A/BRCA1/APC2
GO:0051567	histone H3-K9 methylation	11	0.0252101	0.0113052	2.22995	0.141548	0.51741	BRCA1/RAD54L/LMNA
GO:0061515	myeloid cell development	11	0.0252101	0.0113052	2.22995	0.141548	0.51741	FBXW7/ZBTB7A/EP300
GO:0062014	negative regulation of small molecule metabolic process	11	0.0252101	0.0113052	2.22995	0.141548	0.51741	PARP1/BRCA1/EP300
GO:1905818	regulation of chromosome separation	11	0.0252101	0.0113052	2.22995	0.141548	0.51741	UBE2C/ATM/GEN1
GO:2000142	regulation of DNA-templated transcription, initiation	11	0.0252101	0.0113052	2.22995	0.141548	0.51741	PAXIP1/ERCC6/ERCC1
GO:0006301	postreplication repair	17	0.0336134	0.0174717	1.92388	0.143787	0.519723	BRCA1/POLQ/RAD18/MSH2
GO:0019080	viral gene expression	17	0.0336134	0.0174717	1.92388	0.143787	0.519723	HEXIM1/GSK3B/EP300/TFAP4
GO:0031060	regulation of histone methylation	17	0.0336134	0.0174717	1.92388	0.143787	0.519723	PAXIP1/BRCA1/RAD54L/LMNA
GO:0032006	regulation of TOR signaling	17	0.0336134	0.0174717	1.92388	0.143787	0.519723	OTUD5/ATM/TSC2/TSC1
GO:0051248	negative regulation of protein metabolic process	100	0.134454	0.102775	1.30824	0.146386	0.527643	NF2/TADA1/TIPRL/PTPA/HEXIM1/GSK3B/STAG1/BRCA1/XRCC1/TSC2/PTEN/TSC1/NF1/GSTP1/TFAP4/ATR
GO:0031327	negative regulation of cellular biosynthetic process	175	0.218487	0.179856	1.21479	0.148518	0.53271	RNF8/FBXW7/HEXIM1/GSK3B/PARP1/BRCA1/RUNX1/USP9X/RNF2/SAP30/TEN1/SIRT6/RAD54L/TSC1/ZBTB7A/FOXK1/EP300/RECQL5/XRCC6/RNF168/PIAS4/MNT/TFAP4/LIG3/ATR/MPHOSPH8
GO:0045944	positive regulation of transcription by RNA polymerase II	115	0.151261	0.118191	1.2798	0.149097	0.53271	PAXIP1/PCBP1/PARP1/BRCA1/CCNC/ATM/RUNX1/SUMO2/RAD54L/EP300/XRCC6/GRHL2/CDK13/ERCC6/TERT/TFAP4/ITGA6/ERCC1
GO:0018394	peptidyl-lysine acetylation	30	0.0504202	0.0308325	1.63529	0.149474	0.53271	TADA1/PAXIP1/BRCA1/POLE3/TAF5L/EP300
GO:1903364	positive regulation of cellular protein catabolic process	30	0.0504202	0.0308325	1.63529	0.149474	0.53271	FBXW7/GSK3B/SUMO2/PTEN/SIRT6/KEAP1
GO:0006468	protein phosphorylation	160	0.201681	0.16444	1.22647	0.14985	0.53271	NF2/DYRK1A/FBXW7/PTPA/HEXIM1/GSK3B/STAG1/RAD50/CAB39/MRE11/DBF4/ATM/TSC2/TEN1/PTEN/TSC1/RB1CC1/NF1/XRCC6/GSTP1/CDK13/ERCC6/TFAP4/ATR
GO:0042325	regulation of phosphorylation	145	0.184874	0.149024	1.24057	0.150523	0.533634	NF2/FBXW7/HEXIM1/STAG1/RAD50/BARD1/CAB39/MRE11/DBF4/TSC2/TEN1/PTEN/TSC1/ZBTB7A/EP300/RB1CC1/NF1/XRCC6/GSTP1/ERCC6/TFAP4/ITGA6
GO:0018205	peptidyl-lysine modification	72	0.10084	0.0739979	1.36275	0.156488	0.553265	TADA1/PAXIP1/KDM6A/BRCA1/POLE3/TAF5L/SUMO2/RAD54L/EP300/LMNA/PIAS4/PIAS2
GO:0060537	muscle tissue development	44	0.0672269	0.045221	1.48663	0.158145	0.557168	RUNX1/SAP30/PTEN/SIRT6/TSC1/EP300/NF1/LMNA
GO:0009411	response to UV	51	0.0756303	0.0524152	1.44291	0.159258	0.557168	PARP1/WRN/MSH6/POLQ/EP300/MSH2/ERCC6/ERCC1/ATR
GO:0050821	protein stabilization	24	0.0420168	0.024666	1.70343	0.159496	0.557168	FBXW7/USP9X/PTEN/TSC1/EP300
GO:0016570	histone modification	87	0.117647	0.0894142	1.31575	0.162626	0.557168	RNF8/TADA1/PAXIP1/KDM6A/BRCA1/POLE3/ATM/TAF5L/RNF2/SIRT6/RAD54L/EP300/RNF168/LMNA
GO:0007010	cytoskeleton organization	102	0.134454	0.10483	1.28258	0.166101	0.557168	NF2/DYRK1A/PTPA/GSK3B/STAG1/STAG2/BRCA1/XRCC2/GEN1/TEN1/RAD54L/TSC1/NF1/LMNA/ATR/APC2
GO:0002520	immune system development	117	0.151261	0.120247	1.25792	0.167734	0.557168	RNF8/TADA1/FBXW7/PAXIP1/PARP1/ATM/RUNX1/TSC1/ZBTB7A/MSH6/POLQ/EP300/XRCC6/RNF168/MSH2/CDK13/FANCA/ERCC1
GO:0002443	leukocyte mediated immunity	31	0.0504202	0.0318602	1.58254	0.167762	0.557168	RNF8/PAXIP1/MSH6/RNF168/MSH2/ERCC1
GO:0033157	regulation of intracellular protein transport	31	0.0504202	0.0318602	1.58254	0.167762	0.557168	FBXW7/ANP32B/GSK3B/BARD1/TEN1/RNF31
GO:0044839	cell cycle G2/M phase transition	31	0.0504202	0.0318602	1.58254	0.167762	0.557168	RAD51B/PAXIP1/BRCA1/MRE11/ATM/BABAM1
GO:0006323	DNA packaging	18	0.0336134	0.0184995	1.81699	0.168286	0.557168	RNF8/ANP32B/CABIN1/RAD54L
GO:0006352	DNA-templated transcription, initiation	18	0.0336134	0.0184995	1.81699	0.168286	0.557168	PAXIP1/TAF4/ERCC6/ERCC1
GO:0022618	ribonucleoprotein complex assembly	18	0.0336134	0.0184995	1.81699	0.168286	0.557168	ATM/DHX29/KHDC4/ATR
GO:0030178	negative regulation of Wnt signaling pathway	18	0.0336134	0.0184995	1.81699	0.168286	0.557168	OTUD5/GSK3B/TSC2/APC2
GO:0048709	oligodendrocyte differentiation	18	0.0336134	0.0184995	1.81699	0.168286	0.557168	TADA1/PTEN/NF1/GSTP1
GO:0070534	protein K63-linked ubiquitination	18	0.0336134	0.0184995	1.81699	0.168286	0.557168	RNF8/RNF115/RNF168/UBE2T
GO:0071826	ribonucleoprotein complex subunit organization	18	0.0336134	0.0184995	1.81699	0.168286	0.557168	ATM/DHX29/KHDC4/ATR
GO:0032504	multicellular organism reproduction	73	0.10084	0.0750257	1.34408	0.168357	0.557168	RNF8/USP9X/MCM9/RNF2/GPX4/PTEN/RAD54L/MSH2/FANCC/FANCG/FANCA/ERCC1
GO:0048609	multicellular organismal reproductive process	73	0.10084	0.0750257	1.34408	0.168357	0.557168	RNF8/USP9X/MCM9/RNF2/GPX4/PTEN/RAD54L/MSH2/FANCC/FANCG/FANCA/ERCC1
GO:0042981	regulation of apoptotic process	170	0.210084	0.174717	1.20242	0.169029	0.557168	NF2/FBXW7/PTPA/ANP32B/GSK3B/PARP1/BRCA1/BARD1/MRE11/ATM/XRCC2/PTEN/WRN/ZBTB7A/RB1CC1/NF1/TFPT/GSTP1/LMNA/MSH2/PIAS4/MNT/TERT/TFAP4/ITGA6
GO:0070727	cellular macromolecule localization	155	0.193277	0.159301	1.21328	0.170978	0.557168	NF2/TADA1/FBXW7/ANP32B/GSK3B/PARP1/BARD1/ATM/VPS16/MCM9/TSC2/TEN1/WRN/RAD54L/ZBTB7A/AGK/LMNA/MSH2/KPNA4/TERT/ATG9A/RNF31/ATR
GO:0008219	cell death	232	0.277311	0.238438	1.16303	0.171263	0.557168	NF2/FBXW7/PTPA/ANP32B/GSK3B/PARP1/BRCA1/BARD1/MRE11/ATM/XRCC2/CUL5/TSC2/GPX4/PTEN/WRN/TSC1/ZBTB7A/MSH6/EP300/RB1CC1/NF1/RAD18/TFPT/GSTP1/LMNA/MSH2/PIAS4/ERCC6/MNT/TERT/TFAP4/ITGA6
GO:0018105	peptidyl-serine phosphorylation	38	0.0588235	0.0390545	1.50619	0.171902	0.557168	DYRK1A/GSK3B/CAB39/ATM/TEN1/PTEN/ATR
GO:0000380	alternative mRNA splicing, via spliceosome	12	0.0252101	0.012333	2.04412	0.172662	0.557168	DYRK1A/ZBTB7A/CDK13
GO:0006165	nucleoside diphosphate phosphorylation	12	0.0252101	0.012333	2.04412	0.172662	0.557168	ZBTB7A/FOXK1/EP300
GO:0006268	DNA unwinding involved in DNA replication	12	0.0252101	0.012333	2.04412	0.172662	0.557168	MCM4/WRN/RECQL5
GO:0006334	nucleosome assembly	12	0.0252101	0.012333	2.04412	0.172662	0.557168	ANP32B/CABIN1/RAD54L
GO:0007052	mitotic spindle organization	12	0.0252101	0.012333	2.04412	0.172662	0.557168	PTPA/STAG1/STAG2
GO:0007292	female gamete generation	12	0.0252101	0.012333	2.04412	0.172662	0.557168	USP9X/MCM9/ERCC1
GO:0009132	nucleoside diphosphate metabolic process	12	0.0252101	0.012333	2.04412	0.172662	0.557168	ZBTB7A/FOXK1/EP300
GO:0032210	regulation of telomere maintenance via telomerase	12	0.0252101	0.012333	2.04412	0.172662	0.557168	ATM/TEN1/ATR
GO:0033522	histone H2A ubiquitination	12	0.0252101	0.012333	2.04412	0.172662	0.557168	RNF8/RNF2/RNF168
GO:0046939	nucleotide phosphorylation	12	0.0252101	0.012333	2.04412	0.172662	0.557168	ZBTB7A/FOXK1/EP300
GO:0048167	regulation of synaptic plasticity	12	0.0252101	0.012333	2.04412	0.172662	0.557168	GSK3B/PTEN/APC2
GO:0048813	dendrite morphogenesis	12	0.0252101	0.012333	2.04412	0.172662	0.557168	GSK3B/PTEN/APC2
GO:2000781	positive regulation of double-strand break repair	12	0.0252101	0.012333	2.04412	0.172662	0.557168	PARP1/FANCB/ERCC6
GO:0031647	regulation of protein stability	45	0.0672269	0.0462487	1.45359	0.173542	0.557684	NF2/FBXW7/USP9X/PTEN/TSC1/EP300/LMNA/TERT
GO:0045321	leukocyte activation	88	0.117647	0.0904419	1.3008	0.173684	0.557684	RNF8/TADA1/PAXIP1/ATM/RUNX1/TSC1/ZBTB7A/MSH6/EP300/XRCC6/RNF168/MSH2/FANCA/ERCC1
GO:0045892	negative regulation of transcription, DNA-templated	133	0.168067	0.136691	1.22954	0.177295	0.565072	RNF8/HEXIM1/PARP1/BRCA1/RUNX1/USP9X/RNF2/SAP30/SIRT6/RAD54L/ZBTB7A/FOXK1/EP300/RECQL5/XRCC6/RNF168/PIAS4/MNT/TFAP4/MPHOSPH8
GO:1902679	negative regulation of RNA biosynthetic process	133	0.168067	0.136691	1.22954	0.177295	0.565072	RNF8/HEXIM1/PARP1/BRCA1/RUNX1/USP9X/RNF2/SAP30/SIRT6/RAD54L/ZBTB7A/FOXK1/EP300/RECQL5/XRCC6/RNF168/PIAS4/MNT/TFAP4/MPHOSPH8
GO:1903507	negative regulation of nucleic acid-templated transcription	133	0.168067	0.136691	1.22954	0.177295	0.565072	RNF8/HEXIM1/PARP1/BRCA1/RUNX1/USP9X/RNF2/SAP30/SIRT6/RAD54L/ZBTB7A/FOXK1/EP300/RECQL5/XRCC6/RNF168/PIAS4/MNT/TFAP4/MPHOSPH8
GO:0010942	positive regulation of cell death	74	0.10084	0.0760534	1.32591	0.18067	0.568269	FBXW7/PTPA/GSK3B/PARP1/BARD1/ATM/PTEN/NF1/TFPT/PIAS4/TFAP4/ITGA6
GO:0032870	cellular response to hormone stimulus	74	0.10084	0.0760534	1.32591	0.18067	0.568269	PTPA/GSK3B/PARP1/STAG1/BRCA1/TSC2/PTEN/ZBTB7A/EP300/GSTP1/PIAS2/TFAP4
GO:0009636	response to toxic substance	25	0.0420168	0.0256937	1.63529	0.180933	0.568269	GPX4/CCS/GSTP1/ERCC6/FANCC
GO:0010821	regulation of mitochondrion organization	25	0.0420168	0.0256937	1.63529	0.180933	0.568269	FBXW7/GSK3B/TSC2/EP300/LMNA
GO:0034502	protein localization to chromosome	25	0.0420168	0.0256937	1.63529	0.180933	0.568269	MCM9/RAD54L/MSH2/TERT/ATR
GO:1902903	regulation of supramolecular fiber organization	25	0.0420168	0.0256937	1.63529	0.180933	0.568269	NF2/DYRK1A/TEN1/TSC1/APC2
GO:2000113	negative regulation of cellular macromolecule biosynthetic process	172	0.210084	0.176773	1.18844	0.185869	0.582361	RNF8/HEXIM1/GSK3B/PARP1/BRCA1/RUNX1/USP9X/RNF2/SAP30/TEN1/SIRT6/RAD54L/TSC1/ZBTB7A/FOXK1/EP300/RECQL5/XRCC6/RNF168/PIAS4/MNT/TFAP4/LIG3/ATR/MPHOSPH8
GO:0008406	gonad development	32	0.0504202	0.032888	1.53309	0.186951	0.582927	TAF4/RAD54L/MSH2/FANCG/FANCA/ERCC1
GO:0045137	development of primary sexual characteristics	32	0.0504202	0.032888	1.53309	0.186951	0.582927	TAF4/RAD54L/MSH2/FANCG/FANCA/ERCC1
GO:0002252	immune effector process	46	0.0672269	0.0472765	1.42199	0.189594	0.588331	RNF8/TADA1/PAXIP1/TSC1/MSH6/RNF168/MSH2/ERCC1
GO:0071478	cellular response to radiation	46	0.0672269	0.0472765	1.42199	0.189594	0.588331	PARP1/ATM/WRN/POLQ/EP300/XRCC6/ERCC1/ATR
GO:0006109	regulation of carbohydrate metabolic process	19	0.0336134	0.0195272	1.72136	0.194144	0.596728	GSK3B/ZBTB7A/FOXK1/EP300
GO:0006298	mismatch repair	19	0.0336134	0.0195272	1.72136	0.194144	0.596728	MCM9/MSH6/MSH2/ERCC1
GO:0009266	response to temperature stimulus	19	0.0336134	0.0195272	1.72136	0.194144	0.596728	GSK3B/ATM/EP300/ATR
GO:1901216	positive regulation of neuron death	19	0.0336134	0.0195272	1.72136	0.194144	0.596728	FBXW7/GSK3B/PARP1/NF1
GO:0051336	regulation of hydrolase activity	83	0.109244	0.0853032	1.28065	0.201773	0.614942	TIPRL/PTPA/ANP32B/GSK3B/TSC2/WRN/TSC1/NF1/PPP6R3/TFAP4/ITGA6/ATR/APC2
GO:0090316	positive regulation of intracellular protein transport	26	0.0420168	0.0267215	1.5724	0.203383	0.614942	FBXW7/ANP32B/GSK3B/TEN1/RNF31
GO:1901800	positive regulation of proteasomal protein catabolic process	26	0.0420168	0.0267215	1.5724	0.203383	0.614942	FBXW7/GSK3B/SUMO2/SIRT6/KEAP1
GO:0006476	protein deacetylation	13	0.0252101	0.0133607	1.88688	0.205491	0.614942	DYRK1A/SIRT6/EP300
GO:0016925	protein sumoylation	13	0.0252101	0.0133607	1.88688	0.205491	0.614942	SUMO2/PIAS4/PIAS2
GO:0035601	protein deacylation	13	0.0252101	0.0133607	1.88688	0.205491	0.614942	DYRK1A/SIRT6/EP300
GO:0051092	positive regulation of NF-kappaB transcription factor activity	13	0.0252101	0.0133607	1.88688	0.205491	0.614942	ZBTB7A/EP300/RNF31
GO:0070198	protein localization to chromosome, telomeric region	13	0.0252101	0.0133607	1.88688	0.205491	0.614942	RAD54L/TERT/ATR
GO:0072330	monocarboxylic acid biosynthetic process	13	0.0252101	0.0133607	1.88688	0.205491	0.614942	BRCA1/GPX4/GSTP1
GO:0098732	macromolecule deacylation	13	0.0252101	0.0133607	1.88688	0.205491	0.614942	DYRK1A/SIRT6/EP300
GO:1902905	positive regulation of supramolecular fiber organization	13	0.0252101	0.0133607	1.88688	0.205491	0.614942	NF2/TEN1/TSC1
GO:0022411	cellular component disassembly	47	0.0672269	0.0483042	1.39174	0.20626	0.614942	FBXW7/GSK3B/SMARCD1/VPS16/TSC2/RB1CC1/ATG9A/APC2
GO:0070482	response to oxygen levels	47	0.0672269	0.0483042	1.39174	0.20626	0.614942	CYB5R4/XRCC1/PTEN/TSC1/EP300/NF1/LMNA/TERT
GO:2000058	regulation of ubiquitin-dependent protein catabolic process	33	0.0504202	0.0339157	1.48663	0.206963	0.614942	FBXW7/GSK3B/SUMO2/PTEN/SIRT6/KEAP1
GO:0012501	programmed cell death	221	0.260504	0.227133	1.14693	0.207198	0.614942	NF2/FBXW7/PTPA/ANP32B/GSK3B/PARP1/BRCA1/BARD1/MRE11/ATM/XRCC2/CUL5/TSC2/GPX4/PTEN/WRN/ZBTB7A/MSH6/EP300/RB1CC1/NF1/TFPT/GSTP1/LMNA/MSH2/PIAS4/ERCC6/MNT/TERT/TFAP4/ITGA6
GO:0001932	regulation of protein phosphorylation	121	0.151261	0.124358	1.21633	0.208582	0.617633	NF2/FBXW7/HEXIM1/STAG1/RAD50/CAB39/MRE11/DBF4/TSC2/TEN1/PTEN/TSC1/RB1CC1/NF1/XRCC6/GSTP1/ERCC6/TFAP4
GO:0060322	head development	91	0.117647	0.0935252	1.25792	0.209072	0.61767	NF2/ANP32B/GSK3B/XRCC1/PTEN/WRN/RAD54L/TSC1/EP300/NF1/XRCC6/ZSWIM6/GRHL2/FANCC
GO:0009416	response to light stimulus	62	0.0840336	0.0637205	1.31879	0.215712	0.634389	PARP1/WRN/MSH6/POLQ/EP300/NF1/MSH2/ERCC6/ERCC1/ATR
GO:1901990	regulation of mitotic cell cycle phase transition	62	0.0840336	0.0637205	1.31879	0.215712	0.634389	RAD51B/BRCA1/UBE2C/MRE11/ATM/GEN1/PTEN/TERT/TFAP4/BABAM1
GO:0051090	regulation of DNA-binding transcription factor activity	55	0.0756303	0.0565262	1.33797	0.219862	0.641631	PAXIP1/RNF2/PTEN/ZBTB7A/EP300/PIAS4/KEAP1/FANCA/RNF31
GO:1902532	negative regulation of intracellular signal transduction	55	0.0756303	0.0565262	1.33797	0.219862	0.641631	NF2/DYRK1A/GSK3B/ATM/TSC2/PTEN/TSC1/NF1/GSTP1
GO:0000070	mitotic sister chromatid segregation	20	0.0336134	0.020555	1.63529	0.221149	0.641631	UBE2C/ATM/GEN1/RAD54L
GO:0007051	spindle organization	20	0.0336134	0.020555	1.63529	0.221149	0.641631	PTPA/STAG1/STAG2/RAD54L
GO:0046486	glycerolipid metabolic process	20	0.0336134	0.020555	1.63529	0.221149	0.641631	FBXW7/ATM/PTEN/AGK
GO:0070936	protein K48-linked ubiquitination	20	0.0336134	0.020555	1.63529	0.221149	0.641631	RNF8/UBE2C/RNF115/UBE2T
GO:0006886	intracellular protein transport	70	0.092437	0.0719424	1.28487	0.225613	0.649123	FBXW7/ANP32B/GSK3B/BARD1/VPS16/TSC2/TEN1/AGK/LMNA/KPNA4/RNF31
GO:0014706	striated muscle tissue development	41	0.0588235	0.0421377	1.39598	0.226294	0.649123	RUNX1/SAP30/PTEN/SIRT6/TSC1/EP300/LMNA
GO:0033002	muscle cell proliferation	27	0.0420168	0.0277492	1.51416	0.226722	0.649123	RUNX1/PTEN/XRCC6/GSTP1/TERT
GO:0048738	cardiac muscle tissue development	27	0.0420168	0.0277492	1.51416	0.226722	0.649123	RUNX1/PTEN/SIRT6/TSC1/LMNA
GO:0051101	regulation of DNA binding	27	0.0420168	0.0277492	1.51416	0.226722	0.649123	FBXW7/PARP1/ZBTB7A/EP300/TFAP4
GO:0022613	ribonucleoprotein complex biogenesis	34	0.0504202	0.0349435	1.44291	0.227713	0.649123	ATM/DHX29/PTEN/TSC1/KHDC4/ATR
GO:0046777	protein autophosphorylation	34	0.0504202	0.0349435	1.44291	0.227713	0.649123	DYRK1A/GSK3B/RAD50/MRE11/ATM/ATR
GO:0007420	brain development	85	0.109244	0.0873587	1.25052	0.227745	0.649123	NF2/ANP32B/GSK3B/XRCC1/PTEN/WRN/RAD54L/TSC1/NF1/XRCC6/ZSWIM6/GRHL2/FANCC
GO:0034613	cellular protein localization	154	0.184874	0.158273	1.16807	0.23398	0.649989	NF2/TADA1/FBXW7/ANP32B/GSK3B/PARP1/BARD1/VPS16/MCM9/TSC2/TEN1/WRN/RAD54L/ZBTB7A/AGK/LMNA/MSH2/KPNA4/TERT/ATG9A/RNF31/ATR
GO:0044772	mitotic cell cycle phase transition	78	0.10084	0.0801644	1.25792	0.234023	0.649989	RAD51B/BRCA1/UBE2C/MRE11/DBF4/ATM/GEN1/CUL5/PTEN/TERT/TFAP4/BABAM1
GO:0045862	positive regulation of proteolysis	56	0.0756303	0.057554	1.31408	0.236299	0.649989	FBXW7/ANP32B/GSK3B/SUMO2/PTEN/SIRT6/KEAP1/TFAP4/ATR
GO:0001843	neural tube closure	14	0.0252101	0.0143885	1.7521	0.239602	0.649989	TSC2/TSC1/GRHL2
GO:0006090	pyruvate metabolic process	14	0.0252101	0.0143885	1.7521	0.239602	0.649989	ZBTB7A/FOXK1/EP300
GO:0006813	potassium ion transport	14	0.0252101	0.0143885	1.7521	0.239602	0.649989	CAB39/PTEN/TSC1
GO:0008286	insulin receptor signaling pathway	14	0.0252101	0.0143885	1.7521	0.239602	0.649989	PTPA/GSK3B/TSC2
GO:0010906	regulation of glucose metabolic process	14	0.0252101	0.0143885	1.7521	0.239602	0.649989	GSK3B/FOXK1/EP300
GO:0014020	primary neural tube formation	14	0.0252101	0.0143885	1.7521	0.239602	0.649989	TSC2/TSC1/GRHL2
GO:0016574	histone ubiquitination	14	0.0252101	0.0143885	1.7521	0.239602	0.649989	RNF8/RNF2/RNF168
GO:0046822	regulation of nucleocytoplasmic transport	14	0.0252101	0.0143885	1.7521	0.239602	0.649989	ANP32B/GSK3B/BARD1
GO:0051236	establishment of RNA localization	14	0.0252101	0.0143885	1.7521	0.239602	0.649989	ATM/TSC1/ATR
GO:0051495	positive regulation of cytoskeleton organization	14	0.0252101	0.0143885	1.7521	0.239602	0.649989	NF2/TEN1/TSC1
GO:0055017	cardiac muscle tissue growth	14	0.0252101	0.0143885	1.7521	0.239602	0.649989	RUNX1/PTEN/SIRT6
GO:0060606	tube closure	14	0.0252101	0.0143885	1.7521	0.239602	0.649989	TSC2/TSC1/GRHL2
GO:0070507	regulation of microtubule cytoskeleton organization	14	0.0252101	0.0143885	1.7521	0.239602	0.649989	DYRK1A/GSK3B/APC2
GO:0110053	regulation of actin filament organization	14	0.0252101	0.0143885	1.7521	0.239602	0.649989	NF2/TEN1/TSC1
GO:1900407	regulation of cellular response to oxidative stress	14	0.0252101	0.0143885	1.7521	0.239602	0.649989	FBXW7/PARP1/TSC1
GO:1901888	regulation of cell junction assembly	14	0.0252101	0.0143885	1.7521	0.239602	0.649989	PTPA/PTEN/TSC1
GO:1902850	microtubule cytoskeleton organization involved in mitosis	14	0.0252101	0.0143885	1.7521	0.239602	0.649989	PTPA/STAG1/STAG2
GO:1902882	regulation of response to oxidative stress	14	0.0252101	0.0143885	1.7521	0.239602	0.649989	FBXW7/PARP1/TSC1
GO:1903201	regulation of oxidative stress-induced cell death	14	0.0252101	0.0143885	1.7521	0.239602	0.649989	FBXW7/PARP1/TSC1
GO:2000573	positive regulation of DNA biosynthetic process	14	0.0252101	0.0143885	1.7521	0.239602	0.649989	ATM/GRHL2/ATR
GO:0071407	cellular response to organic cyclic compound	71	0.092437	0.0729702	1.26678	0.240378	0.65073	GSK3B/PARP1/STAG1/BRCA1/ZBTB7A/EP300/RECQL5/GSTP1/PIAS2/TFAP4/ITGA6
GO:0071900	regulation of protein serine/threonine kinase activity	49	0.0672269	0.0503597	1.33493	0.241251	0.651043	HEXIM1/CAB39/DBF4/TEN1/PTEN/NF1/GSTP1/TFAP4
GO:0016567	protein ubiquitination	147	0.176471	0.151079	1.16807	0.2415	0.651043	RNF8/FBXW7/PAXIP1/BRCA1/BARD1/UBE2C/USP9X/FANCI/RNF2/CENPX/CUL5/FANCM/PTEN/RNF7/RNF115/RAD18/RNF168/KEAP1/UBE2T/RNF31/APC2
GO:0051493	regulation of cytoskeleton organization	42	0.0588235	0.0431655	1.36275	0.245661	0.658525	NF2/DYRK1A/GSK3B/BRCA1/TEN1/TSC1/APC2
GO:0006333	chromatin assembly or disassembly	21	0.0336134	0.0215827	1.55742	0.249086	0.658525	ANP32B/SMARCD1/CABIN1/RAD54L
GO:0032984	protein-containing complex disassembly	21	0.0336134	0.0215827	1.55742	0.249086	0.658525	GSK3B/SMARCD1/VPS16/APC2
GO:0048659	smooth muscle cell proliferation	21	0.0336134	0.0215827	1.55742	0.249086	0.658525	PTEN/XRCC6/GSTP1/TERT
GO:0048660	regulation of smooth muscle cell proliferation	21	0.0336134	0.0215827	1.55742	0.249086	0.658525	PTEN/XRCC6/GSTP1/TERT
GO:0007623	circadian rhythm	35	0.0504202	0.0359712	1.40168	0.249113	0.658525	DYRK1A/FBXW7/GSK3B/USP9X/PTEN/EP300
GO:1903050	regulation of proteolysis involved in cellular protein catabolic process	35	0.0504202	0.0359712	1.40168	0.249113	0.658525	FBXW7/GSK3B/SUMO2/PTEN/SIRT6/KEAP1
GO:0045893	positive regulation of transcription, DNA-templated	171	0.201681	0.175745	1.14757	0.249364	0.658525	TADA1/DYRK1A/PAXIP1/PCBP1/PARP1/SMARCD1/BRCA1/CCNC/ATM/TAF5L/RUNX1/PSMC3IP/SUMO2/RAD54L/FOXK1/EP300/XRCC6/GRHL2/CDK13/ERCC6/TERT/TFAP4/ITGA6/ERCC1
GO:1902680	positive regulation of RNA biosynthetic process	171	0.201681	0.175745	1.14757	0.249364	0.658525	TADA1/DYRK1A/PAXIP1/PCBP1/PARP1/SMARCD1/BRCA1/CCNC/ATM/TAF5L/RUNX1/PSMC3IP/SUMO2/RAD54L/FOXK1/EP300/XRCC6/GRHL2/CDK13/ERCC6/TERT/TFAP4/ITGA6/ERCC1
GO:1903508	positive regulation of nucleic acid-templated transcription	171	0.201681	0.175745	1.14757	0.249364	0.658525	TADA1/DYRK1A/PAXIP1/PCBP1/PARP1/SMARCD1/BRCA1/CCNC/ATM/TAF5L/RUNX1/PSMC3IP/SUMO2/RAD54L/FOXK1/EP300/XRCC6/GRHL2/CDK13/ERCC6/TERT/TFAP4/ITGA6/ERCC1
GO:0007179	transforming growth factor beta receptor signaling pathway	28	0.0420168	0.028777	1.46008	0.250818	0.659671	PARP1/STAG1/USP9X/ZBTB7A/EP300
GO:0051604	protein maturation	28	0.0420168	0.028777	1.46008	0.250818	0.659671	TADA1/PARP1/RUNX1/CCS/EP300
GO:0048589	developmental growth	87	0.109244	0.0894142	1.22177	0.255052	0.669448	RAD51B/GSK3B/XRCC2/RUNX1/USP9X/PTEN/SIRT6/RAD54L/EP300/GRHL2/ERCC6/ERCC1/APC2
GO:0006915	apoptotic process	219	0.252101	0.225077	1.12006	0.259211	0.678313	NF2/FBXW7/PTPA/ANP32B/GSK3B/PARP1/BRCA1/BARD1/MRE11/ATM/XRCC2/CUL5/TSC2/PTEN/WRN/ZBTB7A/MSH6/EP300/RB1CC1/NF1/TFPT/GSTP1/LMNA/MSH2/PIAS4/ERCC6/MNT/TERT/TFAP4/ITGA6
GO:1901214	regulation of neuron death	50	0.0672269	0.0513875	1.30824	0.259478	0.678313	FBXW7/GSK3B/PARP1/XRCC2/TSC1/NF1/MSH2/TERT
GO:0043065	positive regulation of apoptotic process	65	0.0840336	0.0668037	1.25792	0.262899	0.683114	FBXW7/PTPA/BARD1/ATM/PTEN/NF1/TFPT/PIAS4/TFAP4/ITGA6
GO:0043068	positive regulation of programmed cell death	65	0.0840336	0.0668037	1.25792	0.262899	0.683114	FBXW7/PTPA/BARD1/ATM/PTEN/NF1/TFPT/PIAS4/TFAP4/ITGA6
GO:0071396	cellular response to lipid	65	0.0840336	0.0668037	1.25792	0.262899	0.683114	PARP1/SMARCD1/STAG1/BRCA1/ATM/ZBTB7A/EP300/GSTP1/PIAS2/TFAP4
GO:0008610	lipid biosynthetic process	43	0.0588235	0.0441932	1.33105	0.265537	0.684206	FBXW7/BRCA1/ATM/GPX4/PTEN/GSTP1/AGK
GO:0036293	response to decreased oxygen levels	43	0.0588235	0.0441932	1.33105	0.265537	0.684206	XRCC1/PTEN/TSC1/EP300/NF1/LMNA/TERT
GO:0001841	neural tube formation	15	0.0252101	0.0154162	1.63529	0.274584	0.684206	TSC2/TSC1/GRHL2
GO:0006403	RNA localization	15	0.0252101	0.0154162	1.63529	0.274584	0.684206	ATM/TSC1/ATR
GO:0007098	centrosome cycle	15	0.0252101	0.0154162	1.63529	0.274584	0.684206	BRCA1/XRCC2/GEN1
GO:0008585	female gonad development	15	0.0252101	0.0154162	1.63529	0.274584	0.684206	TAF4/FANCG/FANCA
GO:0010675	regulation of cellular carbohydrate metabolic process	15	0.0252101	0.0154162	1.63529	0.274584	0.684206	GSK3B/FOXK1/EP300
GO:0014013	regulation of gliogenesis	15	0.0252101	0.0154162	1.63529	0.274584	0.684206	NF2/TADA1/NF1
GO:0021987	cerebral cortex development	15	0.0252101	0.0154162	1.63529	0.274584	0.684206	GSK3B/TSC1/NF1
GO:0031023	microtubule organizing center organization	15	0.0252101	0.0154162	1.63529	0.274584	0.684206	BRCA1/XRCC2/GEN1
GO:0031497	chromatin assembly	15	0.0252101	0.0154162	1.63529	0.274584	0.684206	ANP32B/CABIN1/RAD54L
GO:0045089	positive regulation of innate immune response	15	0.0252101	0.0154162	1.63529	0.274584	0.684206	HEXIM1/EP300/XRCC6
GO:0046545	development of primary female sexual characteristics	15	0.0252101	0.0154162	1.63529	0.274584	0.684206	TAF4/FANCG/FANCA
GO:0060419	heart growth	15	0.0252101	0.0154162	1.63529	0.274584	0.684206	RUNX1/PTEN/SIRT6
GO:0061053	somite development	15	0.0252101	0.0154162	1.63529	0.274584	0.684206	RAD51B/XRCC2/EP300
GO:0090090	negative regulation of canonical Wnt signaling pathway	15	0.0252101	0.0154162	1.63529	0.274584	0.684206	OTUD5/GSK3B/APC2
GO:0090342	regulation of cell aging	15	0.0252101	0.0154162	1.63529	0.274584	0.684206	PTEN/LMNA/TERT
GO:0000086	G2/M transition of mitotic cell cycle	29	0.0420168	0.0298047	1.40974	0.275539	0.684206	RAD51B/BRCA1/MRE11/ATM/BABAM1
GO:0032388	positive regulation of intracellular transport	29	0.0420168	0.0298047	1.40974	0.275539	0.684206	FBXW7/ANP32B/GSK3B/TEN1/RNF31
GO:0051346	negative regulation of hydrolase activity	29	0.0420168	0.0298047	1.40974	0.275539	0.684206	TIPRL/PTPA/GSK3B/TSC1/ATR
GO:0090130	tissue migration	29	0.0420168	0.0298047	1.40974	0.275539	0.684206	FBXW7/PAXIP1/PTEN/NF1/GRHL2
GO:0090132	epithelium migration	29	0.0420168	0.0298047	1.40974	0.275539	0.684206	FBXW7/PAXIP1/PTEN/NF1/GRHL2
GO:0030183	B cell differentiation	22	0.0336134	0.0226105	1.48663	0.277742	0.684206	ATM/ZBTB7A/EP300/MSH2
GO:0043542	endothelial cell migration	22	0.0336134	0.0226105	1.48663	0.277742	0.684206	FBXW7/PAXIP1/PTEN/NF1
GO:0050804	modulation of chemical synaptic transmission	22	0.0336134	0.0226105	1.48663	0.277742	0.684206	PTPA/GSK3B/PTEN/APC2
GO:0071479	cellular response to ionizing radiation	22	0.0336134	0.0226105	1.48663	0.277742	0.684206	ATM/WRN/XRCC6/ATR
GO:0099177	regulation of trans-synaptic signaling	22	0.0336134	0.0226105	1.48663	0.277742	0.684206	PTPA/GSK3B/PTEN/APC2
GO:0070925	organelle assembly	51	0.0672269	0.0524152	1.28258	0.278124	0.684206	STAG1/STAG2/BRCA1/DHX29/CENPX/PTEN/RB1CC1/ATG9A
GO:2000026	regulation of multicellular organismal development	104	0.12605	0.106886	1.1793	0.279258	0.685692	NF2/TADA1/FBXW7/BRCA1/XRCC2/RUNX1/PTEN/SIRT6/NF1/XRCC6/GRHL2/KEAP1/TERT/FANCA/APC2
GO:1903827	regulation of cellular protein localization	74	0.092437	0.0760534	1.21542	0.286734	0.702715	NF2/TADA1/FBXW7/ANP32B/GSK3B/PARP1/BARD1/TEN1/LMNA/TERT/RNF31
GO:0048513	animal organ development	286	0.319328	0.293936	1.08638	0.291408	0.71282	NF2/TADA1/FBXW7/PAXIP1/HEXIM1/ANP32B/GSK3B/PARP1/KDM6A/ATM/XRCC1/RUNX1/TAF4/SAP30/TSC2/PTEN/WRN/SIRT6/RAD54L/TSC1/ZBTB7A/FOXK1/EP300/RB1CC1/NF1/XRCC6/GSTP1/LMNA/MSH2/ZSWIM6/GRHL2/CDK13/FANCC/ITGA6/FANCG/FANCA/ERCC1/LIG3
GO:0071375	cellular response to peptide hormone stimulus	37	0.0504202	0.0380267	1.32591	0.293498	0.715228	PTPA/GSK3B/PARP1/TSC2/PTEN/GSTP1
GO:0090066	regulation of anatomical structure size	37	0.0504202	0.0380267	1.32591	0.293498	0.715228	GSK3B/TEN1/PTEN/TSC1/RB1CC1/APC2
GO:0009896	positive regulation of catabolic process	67	0.0840336	0.0688592	1.22037	0.296135	0.720022	FBXW7/GSK3B/BARD1/TSC2/SUMO2/PTEN/SIRT6/TSC1/KEAP1/APC2
GO:0006091	generation of precursor metabolites and energy	52	0.0672269	0.053443	1.25792	0.297134	0.720022	CYB5R4/GSK3B/ZBTB7A/FOXK1/EP300/RB1CC1/MSH2/APC2
GO:0060284	regulation of cell development	52	0.0672269	0.053443	1.25792	0.297134	0.720022	NF2/TADA1/FBXW7/GSK3B/XRCC2/PTEN/NF1/APC2
GO:0033993	response to lipid	90	0.109244	0.0924974	1.18105	0.298154	0.721143	OTUD5/PARP1/SMARCD1/STAG1/BRCA1/ATM/GPX4/PTEN/ZBTB7A/EP300/GSTP1/PIAS2/TFAP4
GO:0034644	cellular response to UV	30	0.0420168	0.0308325	1.36275	0.300752	0.724716	PARP1/POLQ/EP300/ERCC1/ATR
GO:0071482	cellular response to light stimulus	30	0.0420168	0.0308325	1.36275	0.300752	0.724716	PARP1/POLQ/EP300/ERCC1/ATR
GO:0031334	positive regulation of protein-containing complex assembly	23	0.0336134	0.0236382	1.42199	0.30691	0.726844	GSK3B/ATM/TEN1/ATR
GO:0032436	positive regulation of proteasomal ubiquitin-dependent protein catabolic process	23	0.0336134	0.0236382	1.42199	0.30691	0.726844	GSK3B/SUMO2/SIRT6/KEAP1
GO:0044703	multi-organism reproductive process	83	0.10084	0.0853032	1.18214	0.308319	0.726844	RNF8/USP9X/MCM9/RNF2/GPX4/PTEN/RAD54L/MSH2/FANCC/FANCG/FANCA/ERCC1
GO:0051704	multi-organism process	83	0.10084	0.0853032	1.18214	0.308319	0.726844	RNF8/USP9X/MCM9/RNF2/GPX4/PTEN/RAD54L/MSH2/FANCC/FANCG/FANCA/ERCC1
GO:0002833	positive regulation of response to biotic stimulus	16	0.0252101	0.016444	1.53309	0.31006	0.726844	HEXIM1/EP300/XRCC6
GO:0007033	vacuole organization	16	0.0252101	0.016444	1.53309	0.31006	0.726844	VPS16/RB1CC1/ATG9A
GO:0010507	negative regulation of autophagy	16	0.0252101	0.016444	1.53309	0.31006	0.726844	TSC2/TSC1/FOXK1
GO:0032355	response to estradiol	16	0.0252101	0.016444	1.53309	0.31006	0.726844	GPX4/PTEN/GSTP1
GO:0038127	ERBB signaling pathway	16	0.0252101	0.016444	1.53309	0.31006	0.726844	FBXW7/CUL5/RNF115
GO:0043393	regulation of protein binding	16	0.0252101	0.016444	1.53309	0.31006	0.726844	GSK3B/EP300/TERT
GO:0045017	glycerolipid biosynthetic process	16	0.0252101	0.016444	1.53309	0.31006	0.726844	FBXW7/ATM/PTEN
GO:0050864	regulation of B cell activation	16	0.0252101	0.016444	1.53309	0.31006	0.726844	PAXIP1/ATM/MSH2
GO:1901983	regulation of protein acetylation	16	0.0252101	0.016444	1.53309	0.31006	0.726844	PAXIP1/GSK3B/BRCA1
GO:1990138	neuron projection extension	16	0.0252101	0.016444	1.53309	0.31006	0.726844	GSK3B/USP9X/APC2
GO:2001235	positive regulation of apoptotic signaling pathway	16	0.0252101	0.016444	1.53309	0.31006	0.726844	FBXW7/PTEN/PIAS4
GO:0010975	regulation of neuron projection development	38	0.0504202	0.0390545	1.29102	0.316297	0.736495	GSK3B/PTEN/TSC1/EP300/ITGA6/APC2
GO:0043523	regulation of neuron apoptotic process	38	0.0504202	0.0390545	1.29102	0.316297	0.736495	FBXW7/PARP1/XRCC2/NF1/MSH2/TERT
GO:0032259	methylation	53	0.0672269	0.0544707	1.23418	0.316454	0.736495	PAXIP1/PARP1/KDM6A/BRCA1/RAD54L/LMNA/GRHL2/MPHOSPH8
GO:0043414	macromolecule methylation	53	0.0672269	0.0544707	1.23418	0.316454	0.736495	PAXIP1/PARP1/KDM6A/BRCA1/RAD54L/LMNA/GRHL2/MPHOSPH8
GO:0007417	central nervous system development	107	0.12605	0.109969	1.14623	0.320405	0.744351	NF2/TADA1/ANP32B/GSK3B/XRCC1/PTEN/WRN/RAD54L/TSC1/NF1/XRCC6/GSTP1/ZSWIM6/GRHL2/FANCC
GO:0030097	hemopoiesis	92	0.109244	0.0945529	1.15537	0.328048	0.760742	TADA1/FBXW7/PARP1/ATM/RUNX1/TSC1/ZBTB7A/EP300/XRCC6/MSH2/CDK13/FANCA/ERCC1
GO:0001775	cell activation	100	0.117647	0.102775	1.14471	0.331526	0.765013	RNF8/TADA1/PAXIP1/ATM/RUNX1/TSC1/ZBTB7A/MSH6/EP300/XRCC6/RNF168/MSH2/FANCA/ERCC1
GO:0042176	regulation of protein catabolic process	54	0.0672269	0.0554985	1.21133	0.336028	0.765013	FBXW7/GSK3B/BARD1/SUMO2/PTEN/SIRT6/KEAP1/APC2
GO:0000375	RNA splicing, via transesterification reactions	24	0.0336134	0.024666	1.36275	0.336393	0.765013	DYRK1A/ZBTB7A/KHDC4/CDK13
GO:0000377	RNA splicing, via transesterification reactions with bulged adenosine as nucleophile	24	0.0336134	0.024666	1.36275	0.336393	0.765013	DYRK1A/ZBTB7A/KHDC4/CDK13
GO:0000398	mRNA splicing, via spliceosome	24	0.0336134	0.024666	1.36275	0.336393	0.765013	DYRK1A/ZBTB7A/KHDC4/CDK13
GO:0008584	male gonad development	24	0.0336134	0.024666	1.36275	0.336393	0.765013	RAD54L/MSH2/FANCA/ERCC1
GO:0030217	T cell differentiation	24	0.0336134	0.024666	1.36275	0.336393	0.765013	TADA1/RUNX1/TSC1/FANCA
GO:0043433	negative regulation of DNA-binding transcription factor activity	24	0.0336134	0.024666	1.36275	0.336393	0.765013	PAXIP1/RNF2/PIAS4/KEAP1
GO:0046546	development of primary male sexual characteristics	24	0.0336134	0.024666	1.36275	0.336393	0.765013	RAD54L/MSH2/FANCA/ERCC1
GO:1902105	regulation of leukocyte differentiation	24	0.0336134	0.024666	1.36275	0.336393	0.765013	FBXW7/RUNX1/XRCC6/FANCA
GO:2000278	regulation of DNA biosynthetic process	24	0.0336134	0.024666	1.36275	0.336393	0.765013	ATM/TEN1/GRHL2/ATR
GO:0007548	sex differentiation	39	0.0504202	0.0400822	1.25792	0.339378	0.767753	TAF4/RAD54L/MSH2/FANCG/FANCA/ERCC1
GO:0050767	regulation of neurogenesis	39	0.0504202	0.0400822	1.25792	0.339378	0.767753	NF2/TADA1/XRCC2/PTEN/NF1/APC2
GO:1903362	regulation of cellular protein catabolic process	39	0.0504202	0.0400822	1.25792	0.339378	0.767753	FBXW7/GSK3B/SUMO2/PTEN/SIRT6/KEAP1
GO:0010035	response to inorganic substance	62	0.0756303	0.0637205	1.18691	0.34265	0.772578	PARP1/PTEN/RAD54L/CCS/ERCC6/TERT/FANCC/ERCC1/APC2
GO:0007088	regulation of mitotic nuclear division	17	0.0252101	0.0174717	1.44291	0.34569	0.772578	ATM/GEN1/CDK13
GO:0031960	response to corticosteroid	17	0.0252101	0.0174717	1.44291	0.34569	0.772578	PARP1/GSTP1/TFAP4
GO:0046660	female sex differentiation	17	0.0252101	0.0174717	1.44291	0.34569	0.772578	TAF4/FANCG/FANCA
GO:0050770	regulation of axonogenesis	17	0.0252101	0.0174717	1.44291	0.34569	0.772578	GSK3B/PTEN/APC2
GO:0090329	regulation of DNA-dependent DNA replication	17	0.0252101	0.0174717	1.44291	0.34569	0.772578	DBF4/RAD54L/LIG3
GO:1903828	negative regulation of cellular protein localization	17	0.0252101	0.0174717	1.44291	0.34569	0.772578	TADA1/GSK3B/BARD1
GO:0006289	nucleotide-excision repair	32	0.0420168	0.032888	1.27757	0.352137	0.781457	SLX4/POLQ/ERCC6/FANCC/ERCC1
GO:0044262	cellular carbohydrate metabolic process	32	0.0420168	0.032888	1.27757	0.352137	0.781457	GSK3B/PTEN/FOXK1/EP300/RB1CC1
GO:0061136	regulation of proteasomal protein catabolic process	32	0.0420168	0.032888	1.27757	0.352137	0.781457	FBXW7/GSK3B/SUMO2/SIRT6/KEAP1
GO:0070997	neuron death	55	0.0672269	0.0565262	1.1893	0.355801	0.781457	FBXW7/GSK3B/PARP1/XRCC2/TSC1/NF1/MSH2/TERT
GO:0009725	response to hormone	102	0.117647	0.10483	1.12226	0.361068	0.781457	PTPA/GSK3B/PARP1/STAG1/BRCA1/CAB39/TSC2/PTEN/TSC1/ZBTB7A/EP300/GSTP1/PIAS2/TFAP4
GO:0000209	protein polyubiquitination	63	0.0756303	0.0647482	1.16807	0.361252	0.781457	RNF8/BRCA1/BARD1/UBE2C/RNF115/RNF168/UBE2T/RNF31/APC2
GO:0032386	regulation of intracellular transport	40	0.0504202	0.04111	1.22647	0.36265	0.781457	FBXW7/ANP32B/GSK3B/BARD1/TEN1/RNF31
GO:0032787	monocarboxylic acid metabolic process	40	0.0504202	0.04111	1.22647	0.36265	0.781457	BRCA1/GPX4/ZBTB7A/FOXK1/EP300/GSTP1
GO:0051249	regulation of lymphocyte activation	40	0.0504202	0.04111	1.22647	0.36265	0.781457	PAXIP1/ATM/RUNX1/XRCC6/MSH2/FANCA
GO:0090068	positive regulation of cell cycle process	40	0.0504202	0.04111	1.22647	0.36265	0.781457	RAD51B/UBE2C/DBF4/GEN1/RAD54L/TERT
GO:0006511	ubiquitin-dependent protein catabolic process	110	0.12605	0.113052	1.11497	0.363098	0.781457	RNF8/FBXW7/GSK3B/UBE2C/USP9X/CUL5/SUMO2/PTEN/RNF7/SIRT6/RNF115/KCTD5/RNF168/KEAP1/APC2
GO:0019941	modification-dependent protein catabolic process	110	0.12605	0.113052	1.11497	0.363098	0.781457	RNF8/FBXW7/GSK3B/UBE2C/USP9X/CUL5/SUMO2/PTEN/RNF7/SIRT6/RNF115/KCTD5/RNF168/KEAP1/APC2
GO:0043632	modification-dependent macromolecule catabolic process	110	0.12605	0.113052	1.11497	0.363098	0.781457	RNF8/FBXW7/GSK3B/UBE2C/USP9X/CUL5/SUMO2/PTEN/RNF7/SIRT6/RNF115/KCTD5/RNF168/KEAP1/APC2
GO:0030336	negative regulation of cell migration	25	0.0336134	0.0256937	1.30824	0.366005	0.781457	NF2/PTEN/NF1/GSTP1
GO:0036294	cellular response to decreased oxygen levels	25	0.0336134	0.0256937	1.30824	0.366005	0.781457	PTEN/TSC1/LMNA/TERT
GO:0065004	protein-DNA complex assembly	25	0.0336134	0.0256937	1.30824	0.366005	0.781457	ANP32B/CENPX/CABIN1/RAD54L
GO:0071453	cellular response to oxygen levels	25	0.0336134	0.0256937	1.30824	0.366005	0.781457	PTEN/TSC1/LMNA/TERT
GO:0001525	angiogenesis	48	0.0588235	0.049332	1.1924	0.370144	0.781457	FBXW7/BRCA1/RUNX1/PTEN/SIRT6/NF1/TERT
GO:0043434	response to peptide hormone	48	0.0588235	0.049332	1.1924	0.370144	0.781457	PTPA/GSK3B/PARP1/TSC2/PTEN/TSC1/GSTP1
GO:0048646	anatomical structure formation involved in morphogenesis	103	0.117647	0.105858	1.11136	0.376026	0.781457	NF2/FBXW7/BRCA1/XRCC2/RUNX1/TSC2/PTEN/SIRT6/TSC1/EP300/NF1/GRHL2/TERT/ERCC1
GO:0140694	non-membrane-bounded organelle assembly	33	0.0420168	0.0339157	1.23886	0.378061	0.781457	STAG1/STAG2/BRCA1/DHX29/CENPX
GO:0060548	negative regulation of cell death	119	0.134454	0.122302	1.09936	0.378852	0.781457	GSK3B/BRCA1/BARD1/MRE11/XRCC2/GPX4/PTEN/TSC1/RB1CC1/RAD18/GSTP1/LMNA/MSH2/MNT/TERT/ITGA6
GO:0030155	regulation of cell adhesion	64	0.0756303	0.065776	1.14982	0.379984	0.781457	NF2/PTPA/GSK3B/ATM/RUNX1/PTEN/TSC1/NF1/ITGA6
GO:0000079	regulation of cyclin-dependent protein serine/threonine kinase activity	18	0.0252101	0.0184995	1.36275	0.381171	0.781457	HEXIM1/PTEN/TFAP4
GO:0006626	protein targeting to mitochondrion	18	0.0252101	0.0184995	1.36275	0.381171	0.781457	FBXW7/AGK/RNF31
GO:0021782	glial cell development	18	0.0252101	0.0184995	1.36275	0.381171	0.781457	PTEN/NF1/GSTP1
GO:0030198	extracellular matrix organization	18	0.0252101	0.0184995	1.36275	0.381171	0.781457	RUNX1/NF1/ATR
GO:0043062	extracellular structure organization	18	0.0252101	0.0184995	1.36275	0.381171	0.781457	RUNX1/NF1/ATR
GO:0045229	external encapsulating structure organization	18	0.0252101	0.0184995	1.36275	0.381171	0.781457	RUNX1/NF1/ATR
GO:0050684	regulation of mRNA processing	18	0.0252101	0.0184995	1.36275	0.381171	0.781457	DYRK1A/BARD1/ZBTB7A
GO:0050768	negative regulation of neurogenesis	18	0.0252101	0.0184995	1.36275	0.381171	0.781457	TADA1/PTEN/NF1
GO:0051568	histone H3-K4 methylation	18	0.0252101	0.0184995	1.36275	0.381171	0.781457	PAXIP1/KDM6A/BRCA1
GO:0097306	cellular response to alcohol	18	0.0252101	0.0184995	1.36275	0.381171	0.781457	BRCA1/PTEN/RECQL5
GO:1904029	regulation of cyclin-dependent protein kinase activity	18	0.0252101	0.0184995	1.36275	0.381171	0.781457	HEXIM1/PTEN/TFAP4
GO:0010557	positive regulation of macromolecule biosynthetic process	207	0.226891	0.212744	1.0665	0.382578	0.781457	TADA1/DYRK1A/PAXIP1/PCBP1/PARP1/SMARCD1/BRCA1/DBF4/CCNC/ATM/TAF5L/DHX29/RUNX1/PSMC3IP/SUMO2/RAD54L/FOXK1/EP300/XRCC6/GRHL2/CDK13/ERCC6/TERT/TFAP4/ITGA6/ERCC1/ATR
GO:0001666	response to hypoxia	41	0.0504202	0.0421377	1.19656	0.386025	0.781457	XRCC1/PTEN/EP300/NF1/LMNA/TERT
GO:1901991	negative regulation of mitotic cell cycle phase transition	41	0.0504202	0.0421377	1.19656	0.386025	0.781457	BRCA1/MRE11/ATM/GEN1/PTEN/BABAM1
GO:0051098	regulation of binding	49	0.0588235	0.0503597	1.16807	0.391626	0.781457	FBXW7/GSK3B/PARP1/ZBTB7A/EP300/TERT/TFAP4
GO:0008104	protein localization	192	0.210084	0.197328	1.06464	0.394457	0.781457	NF2/TADA1/CYB5R4/FBXW7/ANP32B/GSK3B/PARP1/BARD1/VPS16/USP9X/MCM9/TSC2/TEN1/WRN/RAD54L/ZBTB7A/AGK/LMNA/MSH2/KEAP1/KPNA4/TERT/ATG9A/RNF31/ATR
GO:0051099	positive regulation of binding	26	0.0336134	0.0267215	1.25792	0.395572	0.781457	GSK3B/PARP1/EP300/TERT
GO:0031331	positive regulation of cellular catabolic process	57	0.0672269	0.0585817	1.14757	0.395725	0.781457	FBXW7/GSK3B/TSC2/SUMO2/PTEN/SIRT6/TSC1/KEAP1
GO:0001935	endothelial cell proliferation	11	0.0168067	0.0113052	1.48663	0.397372	0.781457	SIRT6/NF1
GO:0001936	regulation of endothelial cell proliferation	11	0.0168067	0.0113052	1.48663	0.397372	0.781457	SIRT6/NF1
GO:0001959	regulation of cytokine-mediated signaling pathway	11	0.0168067	0.0113052	1.48663	0.397372	0.781457	GSTP1/PIAS4
GO:0002695	negative regulation of leukocyte activation	11	0.0168067	0.0113052	1.48663	0.397372	0.781457	ATM/RUNX1
GO:0002708	positive regulation of lymphocyte mediated immunity	11	0.0168067	0.0113052	1.48663	0.397372	0.781457	PAXIP1/MSH2
GO:0002712	regulation of B cell mediated immunity	11	0.0168067	0.0113052	1.48663	0.397372	0.781457	PAXIP1/MSH2
GO:0002824	positive regulation of adaptive immune response based on somatic recombination of immune receptors built from immunoglobulin superfamily domains	11	0.0168067	0.0113052	1.48663	0.397372	0.781457	PAXIP1/MSH2
GO:0002889	regulation of immunoglobulin mediated immune response	11	0.0168067	0.0113052	1.48663	0.397372	0.781457	PAXIP1/MSH2
GO:0003300	cardiac muscle hypertrophy	11	0.0168067	0.0113052	1.48663	0.397372	0.781457	PARP1/LMNA
GO:0005976	polysaccharide metabolic process	11	0.0168067	0.0113052	1.48663	0.397372	0.781457	GSK3B/RB1CC1
GO:0006661	phosphatidylinositol biosynthetic process	11	0.0168067	0.0113052	1.48663	0.397372	0.781457	ATM/PTEN
GO:0007422	peripheral nervous system development	11	0.0168067	0.0113052	1.48663	0.397372	0.781457	RUNX1/NF1
GO:0008645	hexose transmembrane transport	11	0.0168067	0.0113052	1.48663	0.397372	0.781457	TSC1/TERT
GO:0010823	negative regulation of mitochondrion organization	11	0.0168067	0.0113052	1.48663	0.397372	0.781457	TSC2/LMNA
GO:0010977	negative regulation of neuron projection development	11	0.0168067	0.0113052	1.48663	0.397372	0.781457	PTEN/TSC1
GO:0014855	striated muscle cell proliferation	11	0.0168067	0.0113052	1.48663	0.397372	0.781457	RUNX1/PTEN
GO:0014896	muscle hypertrophy	11	0.0168067	0.0113052	1.48663	0.397372	0.781457	PARP1/LMNA
GO:0014897	striated muscle hypertrophy	11	0.0168067	0.0113052	1.48663	0.397372	0.781457	PARP1/LMNA
GO:0014909	smooth muscle cell migration	11	0.0168067	0.0113052	1.48663	0.397372	0.781457	GSTP1/TERT
GO:0014910	regulation of smooth muscle cell migration	11	0.0168067	0.0113052	1.48663	0.397372	0.781457	GSTP1/TERT
GO:0015749	monosaccharide transmembrane transport	11	0.0168067	0.0113052	1.48663	0.397372	0.781457	TSC1/TERT
GO:0016241	regulation of macroautophagy	11	0.0168067	0.0113052	1.48663	0.397372	0.781457	TSC2/TSC1
GO:0030520	intracellular estrogen receptor signaling pathway	11	0.0168067	0.0113052	1.48663	0.397372	0.781457	PARP1/BRCA1
GO:0034219	carbohydrate transmembrane transport	11	0.0168067	0.0113052	1.48663	0.397372	0.781457	TSC1/TERT
GO:0043247	telomere maintenance in response to DNA damage	11	0.0168067	0.0113052	1.48663	0.397372	0.781457	XRCC1/ERCC1
GO:0043392	negative regulation of DNA binding	11	0.0168067	0.0113052	1.48663	0.397372	0.781457	FBXW7/TFAP4
GO:0043535	regulation of blood vessel endothelial cell migration	11	0.0168067	0.0113052	1.48663	0.397372	0.781457	FBXW7/NF1
GO:0044264	cellular polysaccharide metabolic process	11	0.0168067	0.0113052	1.48663	0.397372	0.781457	GSK3B/RB1CC1
GO:0046488	phosphatidylinositol metabolic process	11	0.0168067	0.0113052	1.48663	0.397372	0.781457	ATM/PTEN
GO:0048515	spermatid differentiation	11	0.0168067	0.0113052	1.48663	0.397372	0.781457	RNF8/FANCG
GO:0050806	positive regulation of synaptic transmission	11	0.0168067	0.0113052	1.48663	0.397372	0.781457	GSK3B/PTEN
GO:0051651	maintenance of location in cell	11	0.0168067	0.0113052	1.48663	0.397372	0.781457	BARD1/APC2
GO:0055021	regulation of cardiac muscle tissue growth	11	0.0168067	0.0113052	1.48663	0.397372	0.781457	RUNX1/PTEN
GO:0070988	demethylation	11	0.0168067	0.0113052	1.48663	0.397372	0.781457	KDM6A/USP9X
GO:1901985	positive regulation of protein acetylation	11	0.0168067	0.0113052	1.48663	0.397372	0.781457	PAXIP1/BRCA1
GO:1903749	positive regulation of establishment of protein localization to mitochondrion	11	0.0168067	0.0113052	1.48663	0.397372	0.781457	FBXW7/RNF31
GO:1903955	positive regulation of protein targeting to mitochondrion	11	0.0168067	0.0113052	1.48663	0.397372	0.781457	FBXW7/RNF31
GO:1904659	glucose transmembrane transport	11	0.0168067	0.0113052	1.48663	0.397372	0.781457	TSC1/TERT
GO:0051301	cell division	73	0.0840336	0.0750257	1.12006	0.401148	0.784432	RNF8/STAG1/STAG2/UBE2C/USP9X/CENPX/RECQL5/BABAM1/LIG3/APC2
GO:0030162	regulation of proteolysis	81	0.092437	0.0832477	1.11038	0.402951	0.784432	TADA1/FBXW7/ANP32B/GSK3B/RUNX1/SUMO2/PTEN/SIRT6/KEAP1/TFAP4/ATR
GO:0051347	positive regulation of transferase activity	81	0.092437	0.0832477	1.11038	0.402951	0.784432	FBXW7/RAD50/CAB39/UBE2C/MRE11/DBF4/TEN1/PTEN/XRCC6/GRHL2/ERCC6
GO:0018022	peptidyl-lysine methylation	34	0.0420168	0.0349435	1.20242	0.403983	0.784432	PAXIP1/KDM6A/BRCA1/RAD54L/LMNA
GO:0034968	histone lysine methylation	34	0.0420168	0.0349435	1.20242	0.403983	0.784432	PAXIP1/KDM6A/BRCA1/RAD54L/LMNA
GO:0051222	positive regulation of protein transport	34	0.0420168	0.0349435	1.20242	0.403983	0.784432	FBXW7/ANP32B/GSK3B/TEN1/RNF31
GO:0071560	cellular response to transforming growth factor beta stimulus	34	0.0420168	0.0349435	1.20242	0.403983	0.784432	PARP1/STAG1/USP9X/ZBTB7A/EP300
GO:1904951	positive regulation of establishment of protein localization	34	0.0420168	0.0349435	1.20242	0.403983	0.784432	FBXW7/ANP32B/GSK3B/TEN1/RNF31
GO:0008285	negative regulation of cell population proliferation	89	0.10084	0.0914697	1.10245	0.40434	0.784432	NF2/FBXW7/ATM/TSC2/TEN1/PTEN/TSC1/NF1/GSTP1/LMNA/MNT/TFAP4
GO:0000122	negative regulation of transcription by RNA polymerase II	97	0.109244	0.0996917	1.09582	0.405402	0.784754	HEXIM1/PARP1/RUNX1/USP9X/RNF2/SAP30/SIRT6/RAD54L/ZBTB7A/FOXK1/EP300/PIAS4/MNT
GO:0051641	cellular localization	201	0.218487	0.206578	1.05765	0.405719	0.784754	NF2/TADA1/FBXW7/ANP32B/GSK3B/PARP1/BARD1/ATM/VPS16/MCM9/TSC2/TEN1/PTEN/WRN/RAD54L/TSC1/ZBTB7A/AGK/LMNA/MSH2/KPNA4/TERT/ATG9A/RNF31/ATR/APC2
GO:0051402	neuron apoptotic process	42	0.0504202	0.0431655	1.16807	0.409419	0.789035	FBXW7/PARP1/XRCC2/NF1/MSH2/TERT
GO:0001838	embryonic epithelial tube formation	19	0.0252101	0.0195272	1.29102	0.416238	0.789035	TSC2/TSC1/GRHL2
GO:0006471	protein ADP-ribosylation	19	0.0252101	0.0195272	1.29102	0.416238	0.789035	PARP1/XRCC1/SIRT6
GO:0016358	dendrite development	19	0.0252101	0.0195272	1.29102	0.416238	0.789035	GSK3B/PTEN/APC2
GO:0036473	cell death in response to oxidative stress	19	0.0252101	0.0195272	1.29102	0.416238	0.789035	FBXW7/PARP1/TSC1
GO:0043405	regulation of MAP kinase activity	19	0.0252101	0.0195272	1.29102	0.416238	0.789035	TEN1/NF1/GSTP1
GO:0050730	regulation of peptidyl-tyrosine phosphorylation	19	0.0252101	0.0195272	1.29102	0.416238	0.789035	NF2/FBXW7/ERCC6
GO:0051783	regulation of nuclear division	19	0.0252101	0.0195272	1.29102	0.416238	0.789035	ATM/GEN1/CDK13
GO:0051961	negative regulation of nervous system development	19	0.0252101	0.0195272	1.29102	0.416238	0.789035	TADA1/PTEN/NF1
GO:1901992	positive regulation of mitotic cell cycle phase transition	19	0.0252101	0.0195272	1.29102	0.416238	0.789035	RAD51B/UBE2C/TERT
GO:0051254	positive regulation of RNA metabolic process	186	0.201681	0.191161	1.05503	0.41852	0.789035	TADA1/DYRK1A/PAXIP1/PCBP1/PARP1/SMARCD1/BRCA1/CCNC/ATM/TAF5L/RUNX1/PSMC3IP/SUMO2/RAD54L/FOXK1/EP300/XRCC6/GRHL2/CDK13/ERCC6/TERT/TFAP4/ITGA6/ERCC1
GO:0048588	developmental cell growth	27	0.0336134	0.0277492	1.21133	0.424937	0.789035	GSK3B/USP9X/SIRT6/APC2
GO:0051251	positive regulation of lymphocyte activation	27	0.0336134	0.0277492	1.21133	0.424937	0.789035	PAXIP1/RUNX1/XRCC6/MSH2
GO:0031328	positive regulation of cellular biosynthetic process	211	0.226891	0.216855	1.04628	0.428085	0.789035	TADA1/DYRK1A/PAXIP1/PCBP1/PARP1/SMARCD1/BRCA1/DBF4/CCNC/ATM/TAF5L/DHX29/RUNX1/PSMC3IP/SUMO2/RAD54L/FOXK1/EP300/XRCC6/GRHL2/CDK13/ERCC6/TERT/TFAP4/ITGA6/ERCC1/ATR
GO:0033036	macromolecule localization	211	0.226891	0.216855	1.04628	0.428085	0.789035	NF2/TADA1/CYB5R4/FBXW7/ANP32B/GSK3B/PARP1/BARD1/ATM/VPS16/USP9X/MCM9/TSC2/TEN1/WRN/RAD54L/TSC1/ZBTB7A/AGK/LMNA/MSH2/KEAP1/KPNA4/TERT/ATG9A/RNF31/ATR
GO:0010038	response to metal ion	35	0.0420168	0.0359712	1.16807	0.429794	0.789035	PARP1/PTEN/TERT/ERCC1/APC2
GO:0016571	histone methylation	35	0.0420168	0.0359712	1.16807	0.429794	0.789035	PAXIP1/KDM6A/BRCA1/RAD54L/LMNA
GO:0051865	protein autoubiquitination	35	0.0420168	0.0359712	1.16807	0.429794	0.789035	RNF8/BRCA1/RNF115/RAD18/UBE2T
GO:0071559	response to transforming growth factor beta	35	0.0420168	0.0359712	1.16807	0.429794	0.789035	PARP1/STAG1/USP9X/ZBTB7A/EP300
GO:0051960	regulation of nervous system development	43	0.0504202	0.0441932	1.1409	0.432751	0.789035	NF2/TADA1/XRCC2/PTEN/NF1/APC2
GO:0120035	regulation of plasma membrane bounded cell projection organization	51	0.0588235	0.0524152	1.12226	0.434618	0.789035	GSK3B/TEN1/PTEN/TSC1/EP300/ITGA6/APC2
GO:0048534	hematopoietic or lymphoid organ development	99	0.109244	0.101747	1.07368	0.436861	0.789035	TADA1/FBXW7/PARP1/ATM/RUNX1/TSC1/ZBTB7A/EP300/XRCC6/MSH2/CDK13/FANCA/ERCC1
GO:0060341	regulation of cellular localization	91	0.10084	0.0935252	1.07822	0.437032	0.789035	NF2/TADA1/FBXW7/ANP32B/GSK3B/PARP1/BARD1/TEN1/PTEN/LMNA/TERT/RNF31
GO:0009891	positive regulation of biosynthetic process	212	0.226891	0.217883	1.04134	0.439567	0.789035	TADA1/DYRK1A/PAXIP1/PCBP1/PARP1/SMARCD1/BRCA1/DBF4/CCNC/ATM/TAF5L/DHX29/RUNX1/PSMC3IP/SUMO2/RAD54L/FOXK1/EP300/XRCC6/GRHL2/CDK13/ERCC6/TERT/TFAP4/ITGA6/ERCC1/ATR
GO:0002705	positive regulation of leukocyte mediated immunity	12	0.0168067	0.012333	1.36275	0.442314	0.789035	PAXIP1/MSH2
GO:0006766	vitamin metabolic process	12	0.0168067	0.012333	1.36275	0.442314	0.789035	PIAS4/ATR
GO:0006997	nucleus organization	12	0.0168067	0.012333	1.36275	0.442314	0.789035	RNF8/LMNA
GO:0008156	negative regulation of DNA replication	12	0.0168067	0.012333	1.36275	0.442314	0.789035	LIG3/ATR
GO:0008631	intrinsic apoptotic signaling pathway in response to oxidative stress	12	0.0168067	0.012333	1.36275	0.442314	0.789035	FBXW7/PARP1
GO:0014812	muscle cell migration	12	0.0168067	0.012333	1.36275	0.442314	0.789035	GSTP1/TERT
GO:0033209	tumor necrosis factor-mediated signaling pathway	12	0.0168067	0.012333	1.36275	0.442314	0.789035	GSTP1/PIAS4
GO:0035065	regulation of histone acetylation	12	0.0168067	0.012333	1.36275	0.442314	0.789035	PAXIP1/BRCA1
GO:0042771	intrinsic apoptotic signaling pathway in response to DNA damage by p53 class mediator	12	0.0168067	0.012333	1.36275	0.442314	0.789035	EP300/MSH2
GO:0045740	positive regulation of DNA replication	12	0.0168067	0.012333	1.36275	0.442314	0.789035	DBF4/RAD54L
GO:0046474	glycerophospholipid biosynthetic process	12	0.0168067	0.012333	1.36275	0.442314	0.789035	ATM/PTEN
GO:0046890	regulation of lipid biosynthetic process	12	0.0168067	0.012333	1.36275	0.442314	0.789035	FBXW7/BRCA1
GO:0048024	regulation of mRNA splicing, via spliceosome	12	0.0168067	0.012333	1.36275	0.442314	0.789035	DYRK1A/ZBTB7A
GO:0050871	positive regulation of B cell activation	12	0.0168067	0.012333	1.36275	0.442314	0.789035	PAXIP1/MSH2
GO:0060420	regulation of heart growth	12	0.0168067	0.012333	1.36275	0.442314	0.789035	RUNX1/PTEN
GO:0071805	potassium ion transmembrane transport	12	0.0168067	0.012333	1.36275	0.442314	0.789035	CAB39/PTEN
GO:1903214	regulation of protein targeting to mitochondrion	12	0.0168067	0.012333	1.36275	0.442314	0.789035	FBXW7/RNF31
GO:1903747	regulation of establishment of protein localization to mitochondrion	12	0.0168067	0.012333	1.36275	0.442314	0.789035	FBXW7/RNF31
GO:1904019	epithelial cell apoptotic process	12	0.0168067	0.012333	1.36275	0.442314	0.789035	PIAS4/TERT
GO:0045595	regulation of cell differentiation	132	0.142857	0.135663	1.05303	0.449165	0.789035	NF2/TADA1/FBXW7/ANP32B/GSK3B/PARP1/XRCC2/RUNX1/PTEN/NF1/XRCC6/GRHL2/KEAP1/CDK13/TERT/FANCA/APC2
GO:0006606	protein import into nucleus	20	0.0252101	0.020555	1.22647	0.450665	0.789035	TSC2/LMNA/KPNA4
GO:0007254	JNK cascade	20	0.0252101	0.020555	1.22647	0.450665	0.789035	RB1CC1/GSTP1/ERCC6
GO:0016579	protein deubiquitination	20	0.0252101	0.020555	1.22647	0.450665	0.789035	OTUD5/USP9X/BABAM1
GO:0018107	peptidyl-threonine phosphorylation	20	0.0252101	0.020555	1.22647	0.450665	0.789035	DYRK1A/GSK3B/CAB39
GO:0018210	peptidyl-threonine modification	20	0.0252101	0.020555	1.22647	0.450665	0.789035	DYRK1A/GSK3B/CAB39
GO:0021915	neural tube development	20	0.0252101	0.020555	1.22647	0.450665	0.789035	TSC2/TSC1/GRHL2
GO:0031058	positive regulation of histone modification	20	0.0252101	0.020555	1.22647	0.450665	0.789035	PAXIP1/BRCA1/LMNA
GO:0045088	regulation of innate immune response	20	0.0252101	0.020555	1.22647	0.450665	0.789035	HEXIM1/EP300/XRCC6
GO:0051100	negative regulation of binding	20	0.0252101	0.020555	1.22647	0.450665	0.789035	FBXW7/GSK3B/TFAP4
GO:0072175	epithelial tube formation	20	0.0252101	0.020555	1.22647	0.450665	0.789035	TSC2/TSC1/GRHL2
GO:0014070	response to organic cyclic compound	100	0.109244	0.102775	1.06294	0.452601	0.789035	GSK3B/PARP1/STAG1/BRCA1/GPX4/PTEN/ZBTB7A/EP300/RECQL5/GSTP1/PIAS2/TFAP4/ITGA6
GO:0007167	enzyme linked receptor protein signaling pathway	92	0.10084	0.0945529	1.0665	0.45338	0.789035	FBXW7/PTPA/GSK3B/PARP1/STAG1/USP9X/CUL5/TSC2/PTEN/ZBTB7A/EP300/RNF115
GO:1902533	positive regulation of intracellular signal transduction	92	0.10084	0.0945529	1.0665	0.45338	0.789035	FBXW7/HEXIM1/OTUD5/ATM/GEN1/TEN1/PTEN/EP300/RB1CC1/PIAS4/RNF31/ATR
GO:0002696	positive regulation of leukocyte activation	28	0.0336134	0.028777	1.16807	0.453957	0.789035	PAXIP1/RUNX1/XRCC6/MSH2
GO:0006163	purine nucleotide metabolic process	28	0.0336134	0.028777	1.16807	0.453957	0.789035	PARP1/ZBTB7A/FOXK1/EP300
GO:0009150	purine ribonucleotide metabolic process	28	0.0336134	0.028777	1.16807	0.453957	0.789035	PARP1/ZBTB7A/FOXK1/EP300
GO:0010631	epithelial cell migration	28	0.0336134	0.028777	1.16807	0.453957	0.789035	FBXW7/PAXIP1/PTEN/NF1
GO:0046661	male sex differentiation	28	0.0336134	0.028777	1.16807	0.453957	0.789035	RAD54L/MSH2/FANCA/ERCC1
GO:0060560	developmental growth involved in morphogenesis	28	0.0336134	0.028777	1.16807	0.453957	0.789035	GSK3B/USP9X/SIRT6/APC2
GO:2000146	negative regulation of cell motility	28	0.0336134	0.028777	1.16807	0.453957	0.789035	NF2/PTEN/NF1/GSTP1
GO:0045596	negative regulation of cell differentiation	68	0.0756303	0.0698869	1.08218	0.455332	0.789035	TADA1/FBXW7/ANP32B/GSK3B/RUNX1/PTEN/NF1/GRHL2/CDK13
GO:0034329	cell junction assembly	36	0.0420168	0.036999	1.13562	0.455395	0.789035	PTPA/PTEN/TSC1/GRHL2/ITGA6
GO:0045785	positive regulation of cell adhesion	36	0.0420168	0.036999	1.13562	0.455395	0.789035	GSK3B/ATM/RUNX1/TSC1/ITGA6
GO:1901215	negative regulation of neuron death	36	0.0420168	0.036999	1.13562	0.455395	0.789035	GSK3B/XRCC2/TSC1/MSH2/TERT
GO:0048514	blood vessel morphogenesis	60	0.0672269	0.061665	1.0902	0.455765	0.789035	FBXW7/PAXIP1/BRCA1/RUNX1/PTEN/SIRT6/NF1/TERT
GO:0002694	regulation of leukocyte activation	44	0.0504202	0.045221	1.11497	0.455945	0.789035	PAXIP1/ATM/RUNX1/XRCC6/MSH2/FANCA
GO:0034599	cellular response to oxidative stress	44	0.0504202	0.045221	1.11497	0.455945	0.789035	FBXW7/PARP1/TSC1/CCS/KEAP1/FANCC
GO:0048232	male gamete generation	44	0.0504202	0.045221	1.11497	0.455945	0.789035	RNF8/GPX4/RAD54L/FANCG/FANCA/ERCC1
GO:0072594	establishment of protein localization to organelle	52	0.0588235	0.053443	1.10068	0.456004	0.789035	FBXW7/TSC2/AGK/LMNA/KPNA4/TERT/RNF31
GO:0097435	supramolecular fiber organization	52	0.0588235	0.053443	1.10068	0.456004	0.789035	NF2/DYRK1A/USP9X/TEN1/TSC1/NF1/APC2
GO:0040007	growth	109	0.117647	0.112025	1.05019	0.466969	0.789035	RAD51B/GSK3B/XRCC2/RUNX1/USP9X/PTEN/WRN/SIRT6/RAD54L/EP300/GRHL2/ERCC6/ERCC1/APC2
GO:0006508	proteolysis	182	0.193277	0.18705	1.03329	0.468023	0.789035	RNF8/TADA1/FBXW7/OTUD5/ANP32B/GSK3B/PARP1/UBE2C/RUNX1/USP9X/CUL5/SUMO2/PTEN/RNF7/SIRT6/RNF115/KCTD5/RNF168/KEAP1/TFAP4/BABAM1/ATR/APC2
GO:0001944	vasculature development	77	0.0840336	0.0791367	1.06188	0.47256	0.789035	FBXW7/PAXIP1/ANP32B/BRCA1/RUNX1/PTEN/SIRT6/NF1/TERT/ATR
GO:0031347	regulation of defense response	45	0.0504202	0.0462487	1.0902	0.47893	0.789035	HEXIM1/GPX4/EP300/XRCC6/GSTP1/FANCA
GO:0050778	positive regulation of immune response	45	0.0504202	0.0462487	1.0902	0.47893	0.789035	PAXIP1/HEXIM1/EP300/XRCC6/MSH2/RNF31
GO:0051603	proteolysis involved in cellular protein catabolic process	118	0.12605	0.121274	1.03938	0.480339	0.789035	RNF8/FBXW7/GSK3B/UBE2C/USP9X/CUL5/SUMO2/PTEN/RNF7/SIRT6/RNF115/KCTD5/RNF168/KEAP1/APC2
GO:0006479	protein methylation	37	0.0420168	0.0380267	1.10493	0.480691	0.789035	PAXIP1/KDM6A/BRCA1/RAD54L/LMNA
GO:0008213	protein alkylation	37	0.0420168	0.0380267	1.10493	0.480691	0.789035	PAXIP1/KDM6A/BRCA1/RAD54L/LMNA
GO:0042063	gliogenesis	37	0.0420168	0.0380267	1.10493	0.480691	0.789035	NF2/TADA1/PTEN/NF1/GSTP1
GO:0097305	response to alcohol	37	0.0420168	0.0380267	1.10493	0.480691	0.789035	PARP1/BRCA1/PTEN/RECQL5/GSTP1
GO:0043069	negative regulation of programmed cell death	110	0.117647	0.113052	1.04064	0.482117	0.789035	GSK3B/BRCA1/BARD1/MRE11/XRCC2/GPX4/PTEN/RB1CC1/GSTP1/LMNA/MSH2/MNT/TERT/ITGA6
GO:0000302	response to reactive oxygen species	29	0.0336134	0.0298047	1.12779	0.482504	0.789035	CCS/GSTP1/ERCC6/FANCC
GO:0002253	activation of immune response	29	0.0336134	0.0298047	1.12779	0.482504	0.789035	HEXIM1/EP300/XRCC6/RNF31
GO:0009259	ribonucleotide metabolic process	29	0.0336134	0.0298047	1.12779	0.482504	0.789035	PARP1/ZBTB7A/FOXK1/EP300
GO:0032434	regulation of proteasomal ubiquitin-dependent protein catabolic process	29	0.0336134	0.0298047	1.12779	0.482504	0.789035	GSK3B/SUMO2/SIRT6/KEAP1
GO:0044057	regulation of system process	29	0.0336134	0.0298047	1.12779	0.482504	0.789035	TADA1/PARP1/PTEN/LMNA
GO:0050867	positive regulation of cell activation	29	0.0336134	0.0298047	1.12779	0.482504	0.789035	PAXIP1/RUNX1/XRCC6/MSH2
GO:0051271	negative regulation of cellular component movement	29	0.0336134	0.0298047	1.12779	0.482504	0.789035	NF2/PTEN/NF1/GSTP1
GO:0090092	regulation of transmembrane receptor protein serine/threonine kinase signaling pathway	29	0.0336134	0.0298047	1.12779	0.482504	0.789035	PARP1/STAG1/ZBTB7A/EP300
GO:1903706	regulation of hemopoiesis	29	0.0336134	0.0298047	1.12779	0.482504	0.789035	FBXW7/RUNX1/XRCC6/FANCA
GO:0014065	phosphatidylinositol 3-kinase signaling	21	0.0252101	0.0215827	1.16807	0.484262	0.789035	TSC2/PTEN/NF1
GO:0016331	morphogenesis of embryonic epithelium	21	0.0252101	0.0215827	1.16807	0.484262	0.789035	TSC2/TSC1/GRHL2
GO:0017015	regulation of transforming growth factor beta receptor signaling pathway	21	0.0252101	0.0215827	1.16807	0.484262	0.789035	STAG1/ZBTB7A/EP300
GO:0031349	positive regulation of defense response	21	0.0252101	0.0215827	1.16807	0.484262	0.789035	HEXIM1/EP300/XRCC6
GO:0035148	tube formation	21	0.0252101	0.0215827	1.16807	0.484262	0.789035	TSC2/TSC1/GRHL2
GO:0042752	regulation of circadian rhythm	21	0.0252101	0.0215827	1.16807	0.484262	0.789035	FBXW7/GSK3B/USP9X
GO:0050680	negative regulation of epithelial cell proliferation	21	0.0252101	0.0215827	1.16807	0.484262	0.789035	FBXW7/PTEN/NF1
GO:0051170	import into nucleus	21	0.0252101	0.0215827	1.16807	0.484262	0.789035	TSC2/LMNA/KPNA4
GO:0072655	establishment of protein localization to mitochondrion	21	0.0252101	0.0215827	1.16807	0.484262	0.789035	FBXW7/AGK/RNF31
GO:1903844	regulation of cellular response to transforming growth factor beta stimulus	21	0.0252101	0.0215827	1.16807	0.484262	0.789035	STAG1/ZBTB7A/EP300
GO:1902531	regulation of intracellular signal transduction	159	0.168067	0.163412	1.02849	0.485299	0.789035	NF2/DYRK1A/FBXW7/HEXIM1/OTUD5/GSK3B/PARP1/ATM/GEN1/TSC2/TEN1/PTEN/TSC1/EP300/RB1CC1/NF1/GSTP1/PIAS4/RNF31/ATR
GO:0001570	vasculogenesis	13	0.0168067	0.0133607	1.25792	0.485372	0.789035	FBXW7/PAXIP1
GO:0002637	regulation of immunoglobulin production	13	0.0168067	0.0133607	1.25792	0.485372	0.789035	PAXIP1/MSH2
GO:0002706	regulation of lymphocyte mediated immunity	13	0.0168067	0.0133607	1.25792	0.485372	0.789035	PAXIP1/MSH2
GO:0002821	positive regulation of adaptive immune response	13	0.0168067	0.0133607	1.25792	0.485372	0.789035	PAXIP1/MSH2
GO:0002822	regulation of adaptive immune response based on somatic recombination of immune receptors built from immunoglobulin superfamily domains	13	0.0168067	0.0133607	1.25792	0.485372	0.789035	PAXIP1/MSH2
GO:0007173	epidermal growth factor receptor signaling pathway	13	0.0168067	0.0133607	1.25792	0.485372	0.789035	FBXW7/RNF115
GO:0008643	carbohydrate transport	13	0.0168067	0.0133607	1.25792	0.485372	0.789035	TSC1/TERT
GO:0009913	epidermal cell differentiation	13	0.0168067	0.0133607	1.25792	0.485372	0.789035	GRHL2/KEAP1
GO:0022408	negative regulation of cell-cell adhesion	13	0.0168067	0.0133607	1.25792	0.485372	0.789035	NF2/RUNX1
GO:0030534	adult behavior	13	0.0168067	0.0133607	1.25792	0.485372	0.789035	PTEN/TSC1
GO:0030856	regulation of epithelial cell differentiation	13	0.0168067	0.0133607	1.25792	0.485372	0.789035	GRHL2/KEAP1
GO:0043525	positive regulation of neuron apoptotic process	13	0.0168067	0.0133607	1.25792	0.485372	0.789035	FBXW7/NF1
GO:0046620	regulation of organ growth	13	0.0168067	0.0133607	1.25792	0.485372	0.789035	RUNX1/PTEN
GO:0050792	regulation of viral process	13	0.0168067	0.0133607	1.25792	0.485372	0.789035	HEXIM1/MPHOSPH8
GO:0050803	regulation of synapse structure or activity	13	0.0168067	0.0133607	1.25792	0.485372	0.789035	PTEN/APC2
GO:0050807	regulation of synapse organization	13	0.0168067	0.0133607	1.25792	0.485372	0.789035	PTEN/APC2
GO:0050866	negative regulation of cell activation	13	0.0168067	0.0133607	1.25792	0.485372	0.789035	ATM/RUNX1
GO:0051225	spindle assembly	13	0.0168067	0.0133607	1.25792	0.485372	0.789035	STAG1/STAG2
GO:0055007	cardiac muscle cell differentiation	13	0.0168067	0.0133607	1.25792	0.485372	0.789035	TSC1/LMNA
GO:0060759	regulation of response to cytokine stimulus	13	0.0168067	0.0133607	1.25792	0.485372	0.789035	GSTP1/PIAS4
GO:0099003	vesicle-mediated transport in synapse	13	0.0168067	0.0133607	1.25792	0.485372	0.789035	GSK3B/PTEN
GO:0099504	synaptic vesicle cycle	13	0.0168067	0.0133607	1.25792	0.485372	0.789035	GSK3B/PTEN
GO:0031344	regulation of cell projection organization	54	0.0588235	0.0554985	1.05991	0.498272	0.808989	GSK3B/TEN1/PTEN/TSC1/EP300/ITGA6/APC2
GO:0007399	nervous system development	209	0.218487	0.2148	1.01717	0.498939	0.809057	NF2/TADA1/DYRK1A/ANP32B/GSK3B/SMARCD1/XRCC2/XRCC1/RUNX1/USP9X/TSC2/TEN1/PTEN/WRN/RAD54L/TSC1/EP300/NF1/XRCC6/GSTP1/ZSWIM6/GRHL2/ERCC6/FANCC/ITGA6/APC2
GO:0048511	rhythmic process	46	0.0504202	0.0472765	1.0665	0.501639	0.812417	DYRK1A/FBXW7/GSK3B/USP9X/PTEN/EP300
GO:0051239	regulation of multicellular organismal process	185	0.193277	0.190134	1.01653	0.504702	0.816356	NF2/TADA1/FBXW7/PAXIP1/OTUD5/GSK3B/PARP1/BRCA1/XRCC2/TAF5L/RUNX1/PTEN/SIRT6/NF1/XRCC6/GSTP1/LMNA/MSH2/GRHL2/KEAP1/TERT/FANCA/APC2
GO:0006397	mRNA processing	38	0.0420168	0.0390545	1.07585	0.505599	0.816638	DYRK1A/BARD1/ZBTB7A/KHDC4/CDK13
GO:0051241	negative regulation of multicellular organismal process	79	0.0840336	0.0811922	1.035	0.507828	0.816638	TADA1/FBXW7/OTUD5/GSK3B/RUNX1/PTEN/NF1/GSTP1/LMNA/GRHL2
GO:0007517	muscle organ development	30	0.0336134	0.0308325	1.0902	0.510466	0.816638	SAP30/SIRT6/FOXK1/EP300
GO:0031056	regulation of histone modification	30	0.0336134	0.0308325	1.0902	0.510466	0.816638	PAXIP1/BRCA1/RAD54L/LMNA
GO:0040013	negative regulation of locomotion	30	0.0336134	0.0308325	1.0902	0.510466	0.816638	NF2/PTEN/NF1/GSTP1
GO:0072521	purine-containing compound metabolic process	30	0.0336134	0.0308325	1.0902	0.510466	0.816638	PARP1/ZBTB7A/FOXK1/EP300
GO:0010632	regulation of epithelial cell migration	22	0.0252101	0.0226105	1.11497	0.51687	0.816638	FBXW7/PTEN/NF1
GO:0010952	positive regulation of peptidase activity	22	0.0252101	0.0226105	1.11497	0.51687	0.816638	ANP32B/TFAP4/ATR
GO:0016458	gene silencing	22	0.0252101	0.0226105	1.11497	0.51687	0.816638	POLE3/TERT/MPHOSPH8
GO:0016485	protein processing	22	0.0252101	0.0226105	1.11497	0.51687	0.816638	TADA1/PARP1/RUNX1
GO:0042254	ribosome biogenesis	22	0.0252101	0.0226105	1.11497	0.51687	0.816638	DHX29/PTEN/TSC1
GO:0048015	phosphatidylinositol-mediated signaling	22	0.0252101	0.0226105	1.11497	0.51687	0.816638	TSC2/PTEN/NF1
GO:0048017	inositol lipid-mediated signaling	22	0.0252101	0.0226105	1.11497	0.51687	0.816638	TSC2/PTEN/NF1
GO:0070585	protein localization to mitochondrion	22	0.0252101	0.0226105	1.11497	0.51687	0.816638	FBXW7/AGK/RNF31
GO:0070646	protein modification by small protein removal	22	0.0252101	0.0226105	1.11497	0.51687	0.816638	OTUD5/USP9X/BABAM1
GO:0071356	cellular response to tumor necrosis factor	22	0.0252101	0.0226105	1.11497	0.51687	0.816638	BRCA1/GSTP1/PIAS4
GO:1901989	positive regulation of cell cycle phase transition	22	0.0252101	0.0226105	1.11497	0.51687	0.816638	RAD51B/UBE2C/TERT
GO:0031667	response to nutrient levels	55	0.0588235	0.0565262	1.04064	0.519049	0.816638	PTEN/WRN/SIRT6/TSC1/FOXK1/GSTP1/ERCC1
GO:0050865	regulation of cell activation	47	0.0504202	0.0483042	1.0438	0.524012	0.816638	PAXIP1/ATM/RUNX1/XRCC6/MSH2/FANCA
GO:0001756	somitogenesis	14	0.0168067	0.0143885	1.16807	0.526334	0.816638	XRCC2/EP300
GO:0002702	positive regulation of production of molecular mediator of immune response	14	0.0168067	0.0143885	1.16807	0.526334	0.816638	PAXIP1/MSH2
GO:0002761	regulation of myeloid leukocyte differentiation	14	0.0168067	0.0143885	1.16807	0.526334	0.816638	FBXW7/RUNX1
GO:0010976	positive regulation of neuron projection development	14	0.0168067	0.0143885	1.16807	0.526334	0.816638	EP300/ITGA6
GO:0014066	regulation of phosphatidylinositol 3-kinase signaling	14	0.0168067	0.0143885	1.16807	0.526334	0.816638	TSC2/PTEN
GO:0018023	peptidyl-lysine trimethylation	14	0.0168067	0.0143885	1.16807	0.526334	0.816638	RAD54L/LMNA
GO:0031345	negative regulation of cell projection organization	14	0.0168067	0.0143885	1.16807	0.526334	0.816638	PTEN/TSC1
GO:0032412	regulation of ion transmembrane transporter activity	14	0.0168067	0.0143885	1.16807	0.526334	0.816638	CAB39/PTEN
GO:0043388	positive regulation of DNA binding	14	0.0168067	0.0143885	1.16807	0.526334	0.816638	PARP1/EP300
GO:0046686	response to cadmium ion	14	0.0168067	0.0143885	1.16807	0.526334	0.816638	TERT/ERCC1
GO:0050731	positive regulation of peptidyl-tyrosine phosphorylation	14	0.0168067	0.0143885	1.16807	0.526334	0.816638	FBXW7/ERCC6
GO:1902107	positive regulation of leukocyte differentiation	14	0.0168067	0.0143885	1.16807	0.526334	0.816638	RUNX1/XRCC6
GO:1903312	negative regulation of mRNA metabolic process	14	0.0168067	0.0143885	1.16807	0.526334	0.816638	DYRK1A/BARD1
GO:1903708	positive regulation of hemopoiesis	14	0.0168067	0.0143885	1.16807	0.526334	0.816638	RUNX1/XRCC6
GO:2000756	regulation of peptidyl-lysine acetylation	14	0.0168067	0.0143885	1.16807	0.526334	0.816638	PAXIP1/BRCA1
GO:0030111	regulation of Wnt signaling pathway	39	0.0420168	0.0400822	1.04827	0.530043	0.819106	OTUD5/GSK3B/TSC2/TERT/APC2
GO:0007155	cell adhesion	105	0.109244	0.107914	1.01232	0.530456	0.819106	NF2/PTPA/GSK3B/ATM/RUNX1/KIRREL1/TEN1/PTEN/TSC1/NF1/GRHL2/ITGA6/ATR
GO:0015031	protein transport	105	0.109244	0.107914	1.01232	0.530456	0.819106	CYB5R4/FBXW7/ANP32B/GSK3B/BARD1/VPS16/TSC2/TEN1/AGK/LMNA/KPNA4/ATG9A/RNF31
GO:0022610	biological adhesion	105	0.109244	0.107914	1.01232	0.530456	0.819106	NF2/PTPA/GSK3B/ATM/RUNX1/KIRREL1/TEN1/PTEN/TSC1/NF1/GRHL2/ITGA6/ATR
GO:0003006	developmental process involved in reproduction	97	0.10084	0.0996917	1.01152	0.534081	0.822742	RNF8/TAF4/RNF2/GPX4/PTEN/RAD54L/MSH2/GRHL2/FANCC/FANCG/FANCA/ERCC1
GO:0033674	positive regulation of kinase activity	64	0.0672269	0.065776	1.02206	0.534083	0.822742	FBXW7/RAD50/CAB39/MRE11/DBF4/TEN1/XRCC6/ERCC6
GO:0006275	regulation of DNA replication	31	0.0336134	0.0318602	1.05503	0.537746	0.823285	DBF4/RAD54L/LIG3/ATR
GO:0008380	RNA splicing	31	0.0336134	0.0318602	1.05503	0.537746	0.823285	DYRK1A/ZBTB7A/KHDC4/CDK13
GO:0019693	ribose phosphate metabolic process	31	0.0336134	0.0318602	1.05503	0.537746	0.823285	PARP1/ZBTB7A/FOXK1/EP300
GO:0051091	positive regulation of DNA-binding transcription factor activity	31	0.0336134	0.0318602	1.05503	0.537746	0.823285	PTEN/ZBTB7A/EP300/RNF31
GO:0035239	tube morphogenesis	89	0.092437	0.0914697	1.01058	0.538056	0.823285	FBXW7/PAXIP1/BRCA1/RUNX1/TSC2/PTEN/SIRT6/TSC1/NF1/GRHL2/TERT
GO:0048584	positive regulation of response to stimulus	196	0.201681	0.201439	1.0012	0.538485	0.823285	RNF8/FBXW7/PAXIP1/HEXIM1/OTUD5/PARP1/BRCA1/ATM/XRCC1/GEN1/TEN1/PTEN/FANCB/EP300/RB1CC1/XRCC6/RNF168/MSH2/PIAS4/ERCC6/TERT/BABAM1/RNF31/ATR
GO:0007169	transmembrane receptor protein tyrosine kinase signaling pathway	56	0.0588235	0.057554	1.02206	0.539525	0.823285	FBXW7/PTPA/GSK3B/CUL5/TSC2/PTEN/RNF115
GO:0034330	cell junction organization	56	0.0588235	0.057554	1.02206	0.539525	0.823285	NF2/PTPA/PTEN/TSC1/GRHL2/ITGA6/APC2
GO:0001568	blood vessel development	73	0.0756303	0.0750257	1.00806	0.547415	0.824139	FBXW7/PAXIP1/BRCA1/RUNX1/PTEN/SIRT6/NF1/TERT/ATR
GO:0009653	anatomical structure morphogenesis	205	0.210084	0.210689	0.997131	0.547692	0.824139	NF2/FBXW7/PAXIP1/GSK3B/BRCA1/XRCC2/XRCC1/RUNX1/USP9X/RNF2/TSC2/PTEN/SIRT6/RAD54L/TSC1/EP300/NF1/GRHL2/TERT/FANCC/ITGA6/ERCC1/LIG3/ATR/APC2
GO:0006631	fatty acid metabolic process	23	0.0252101	0.0236382	1.0665	0.548364	0.824139	BRCA1/GPX4/GSTP1
GO:0006644	phospholipid metabolic process	23	0.0252101	0.0236382	1.0665	0.548364	0.824139	ATM/GPX4/PTEN
GO:0007162	negative regulation of cell adhesion	23	0.0252101	0.0236382	1.0665	0.548364	0.824139	NF2/RUNX1/PTEN
GO:0007584	response to nutrient	23	0.0252101	0.0236382	1.0665	0.548364	0.824139	PTEN/GSTP1/ERCC1
GO:0017038	protein import	23	0.0252101	0.0236382	1.0665	0.548364	0.824139	TSC2/LMNA/KPNA4
GO:0021700	developmental maturation	23	0.0252101	0.0236382	1.0665	0.548364	0.824139	PTEN/ZBTB7A/APC2
GO:0030323	respiratory tube development	23	0.0252101	0.0236382	1.0665	0.548364	0.824139	FBXW7/EP300/GRHL2
GO:0030324	lung development	23	0.0252101	0.0236382	1.0665	0.548364	0.824139	FBXW7/EP300/GRHL2
GO:0034612	response to tumor necrosis factor	23	0.0252101	0.0236382	1.0665	0.548364	0.824139	BRCA1/GSTP1/PIAS4
GO:0050727	regulation of inflammatory response	23	0.0252101	0.0236382	1.0665	0.548364	0.824139	GPX4/GSTP1/FANCA
GO:0071456	cellular response to hypoxia	23	0.0252101	0.0236382	1.0665	0.548364	0.824139	PTEN/LMNA/TERT
GO:0006839	mitochondrial transport	40	0.0420168	0.04111	1.02206	0.553957	0.829653	FBXW7/GSK3B/AGK/RNF31/APC2
GO:0030099	myeloid cell differentiation	40	0.0420168	0.04111	1.02206	0.553957	0.829653	FBXW7/PARP1/RUNX1/ZBTB7A/EP300
GO:1903829	positive regulation of cellular protein localization	40	0.0420168	0.04111	1.02206	0.553957	0.829653	FBXW7/GSK3B/PARP1/TERT/RNF31
GO:0015980	energy derivation by oxidation of organic compounds	32	0.0336134	0.032888	1.02206	0.564262	0.830755	GSK3B/RB1CC1/MSH2/APC2
GO:1902806	regulation of cell cycle G1/S phase transition	32	0.0336134	0.032888	1.02206	0.564262	0.830755	FBXW7/ATM/PTEN/TERT
GO:0000731	DNA synthesis involved in DNA repair	15	0.0168067	0.0154162	1.0902	0.565065	0.830755	WRN/POLQ
GO:0002429	immune response-activating cell surface receptor signaling pathway	15	0.0168067	0.0154162	1.0902	0.565065	0.830755	EP300/RNF31
GO:0002757	immune response-activating signal transduction	15	0.0168067	0.0154162	1.0902	0.565065	0.830755	EP300/RNF31
GO:0002819	regulation of adaptive immune response	15	0.0168067	0.0154162	1.0902	0.565065	0.830755	PAXIP1/MSH2
GO:0007519	skeletal muscle tissue development	15	0.0168067	0.0154162	1.0902	0.565065	0.830755	SAP30/EP300
GO:0008654	phospholipid biosynthetic process	15	0.0168067	0.0154162	1.0902	0.565065	0.830755	ATM/PTEN
GO:0010594	regulation of endothelial cell migration	15	0.0168067	0.0154162	1.0902	0.565065	0.830755	FBXW7/NF1
GO:0016051	carbohydrate biosynthetic process	15	0.0168067	0.0154162	1.0902	0.565065	0.830755	GSK3B/EP300
GO:0031032	actomyosin structure organization	15	0.0168067	0.0154162	1.0902	0.565065	0.830755	NF2/TSC1
GO:0051384	response to glucocorticoid	15	0.0168067	0.0154162	1.0902	0.565065	0.830755	GSTP1/TFAP4
GO:0051972	regulation of telomerase activity	15	0.0168067	0.0154162	1.0902	0.565065	0.830755	TEN1/GRHL2
GO:0090257	regulation of muscle system process	15	0.0168067	0.0154162	1.0902	0.565065	0.830755	PARP1/LMNA
GO:1900182	positive regulation of protein localization to nucleus	15	0.0168067	0.0154162	1.0902	0.565065	0.830755	PARP1/TERT
GO:1903533	regulation of protein targeting	15	0.0168067	0.0154162	1.0902	0.565065	0.830755	FBXW7/RNF31
GO:0044257	cellular protein catabolic process	124	0.12605	0.127441	0.989089	0.566782	0.830755	RNF8/FBXW7/GSK3B/UBE2C/USP9X/CUL5/SUMO2/PTEN/RNF7/SIRT6/RNF115/KCTD5/RNF168/KEAP1/APC2
GO:0044843	cell cycle G1/S phase transition	49	0.0504202	0.0503597	1.0012	0.567533	0.830755	FBXW7/DBF4/ATM/CUL5/PTEN/TERT
GO:0045860	positive regulation of protein kinase activity	49	0.0504202	0.0503597	1.0012	0.567533	0.830755	FBXW7/CAB39/DBF4/TEN1/XRCC6/ERCC6
GO:1901653	cellular response to peptide	49	0.0504202	0.0503597	1.0012	0.567533	0.830755	PTPA/GSK3B/PARP1/TSC2/PTEN/GSTP1
GO:0032880	regulation of protein localization	91	0.092437	0.0935252	0.988365	0.570538	0.834093	NF2/TADA1/FBXW7/ANP32B/GSK3B/PARP1/BARD1/TEN1/LMNA/TERT/RNF31
GO:0048608	reproductive structure development	66	0.0672269	0.0678314	0.991087	0.571747	0.834093	TAF4/PTEN/RAD54L/MSH2/GRHL2/FANCG/FANCA/ERCC1
GO:0061458	reproductive system development	66	0.0672269	0.0678314	0.991087	0.571747	0.834093	TAF4/PTEN/RAD54L/MSH2/GRHL2/FANCG/FANCA/ERCC1
GO:0043066	negative regulation of apoptotic process	108	0.109244	0.110997	0.984205	0.575714	0.837712	GSK3B/BRCA1/BARD1/MRE11/XRCC2/PTEN/RB1CC1/GSTP1/LMNA/MSH2/MNT/TERT/ITGA6
GO:0007178	transmembrane receptor protein serine/threonine kinase signaling pathway	41	0.0420168	0.0421377	0.997131	0.577281	0.837712	PARP1/STAG1/USP9X/ZBTB7A/EP300
GO:0002064	epithelial cell development	24	0.0252101	0.024666	1.02206	0.578646	0.837712	GSK3B/RAD54L/GRHL2
GO:0002573	myeloid leukocyte differentiation	24	0.0252101	0.024666	1.02206	0.578646	0.837712	FBXW7/PARP1/RUNX1
GO:0006006	glucose metabolic process	24	0.0252101	0.024666	1.02206	0.578646	0.837712	GSK3B/FOXK1/EP300
GO:0070372	regulation of ERK1 and ERK2 cascade	24	0.0252101	0.024666	1.02206	0.578646	0.837712	FBXW7/PTEN/GSTP1
GO:0009991	response to extracellular stimulus	58	0.0588235	0.0596095	0.986815	0.579406	0.837712	PTEN/WRN/SIRT6/TSC1/FOXK1/GSTP1/ERCC1
GO:0044255	cellular lipid metabolic process	58	0.0588235	0.0596095	0.986815	0.579406	0.837712	FBXW7/BRCA1/ATM/GPX4/PTEN/GSTP1/AGK
GO:0009966	regulation of signal transduction	258	0.260504	0.265159	0.982444	0.587448	0.846014	NF2/DYRK1A/FBXW7/HEXIM1/OTUD5/GSK3B/PARP1/STAG1/BRCA1/ATM/GEN1/TSC2/TEN1/PTEN/TSC1/ZBTB7A/EP300/RNF115/RB1CC1/NF1/GSTP1/LMNA/PIAS4/PIAS2/MNT/TERT/ITGA6/FANCA/RNF31/ATR/APC2
GO:0051223	regulation of protein transport	50	0.0504202	0.0513875	0.981176	0.588587	0.846014	FBXW7/ANP32B/GSK3B/BARD1/TEN1/RNF31
GO:0010001	glial cell differentiation	33	0.0336134	0.0339157	0.991087	0.589945	0.846014	TADA1/PTEN/NF1/GSTP1
GO:0043161	proteasome-mediated ubiquitin-dependent protein catabolic process	67	0.0672269	0.0688592	0.976295	0.590083	0.846014	FBXW7/GSK3B/UBE2C/CUL5/SUMO2/SIRT6/KCTD5/KEAP1
GO:0035295	tube development	109	0.109244	0.112025	0.975175	0.590439	0.846014	FBXW7/PAXIP1/BRCA1/RUNX1/TSC2/PTEN/SIRT6/RAD54L/TSC1/EP300/NF1/GRHL2/TERT
GO:0007283	spermatogenesis	42	0.0420168	0.0431655	0.973389	0.599965	0.846014	RNF8/GPX4/RAD54L/FANCG/ERCC1
GO:0002703	regulation of leukocyte mediated immunity	16	0.0168067	0.016444	1.02206	0.601494	0.846014	PAXIP1/MSH2
GO:0006270	DNA replication initiation	16	0.0168067	0.016444	1.02206	0.601494	0.846014	MCM4/MCM3
GO:0006650	glycerophospholipid metabolic process	16	0.0168067	0.016444	1.02206	0.601494	0.846014	ATM/PTEN
GO:0009791	post-embryonic development	16	0.0168067	0.016444	1.02206	0.601494	0.846014	RAD54L/ERCC1
GO:0015931	nucleobase-containing compound transport	16	0.0168067	0.016444	1.02206	0.601494	0.846014	TSC1/APC2
GO:0019079	viral genome replication	16	0.0168067	0.016444	1.02206	0.601494	0.846014	PCBP1/MPHOSPH8
GO:0022898	regulation of transmembrane transporter activity	16	0.0168067	0.016444	1.02206	0.601494	0.846014	CAB39/PTEN
GO:0038034	signal transduction in absence of ligand	16	0.0168067	0.016444	1.02206	0.601494	0.846014	GSK3B/TERT
GO:0043280	positive regulation of cysteine-type endopeptidase activity involved in apoptotic process	16	0.0168067	0.016444	1.02206	0.601494	0.846014	ANP32B/TFAP4
GO:0043484	regulation of RNA splicing	16	0.0168067	0.016444	1.02206	0.601494	0.846014	DYRK1A/ZBTB7A
GO:0043534	blood vessel endothelial cell migration	16	0.0168067	0.016444	1.02206	0.601494	0.846014	FBXW7/NF1
GO:0046328	regulation of JNK cascade	16	0.0168067	0.016444	1.02206	0.601494	0.846014	RB1CC1/GSTP1
GO:0048839	inner ear development	16	0.0168067	0.016444	1.02206	0.601494	0.846014	ANP32B/LIG3
GO:0051896	regulation of protein kinase B signaling	16	0.0168067	0.016444	1.02206	0.601494	0.846014	TSC2/PTEN
GO:0060538	skeletal muscle organ development	16	0.0168067	0.016444	1.02206	0.601494	0.846014	SAP30/EP300
GO:0060968	regulation of gene silencing	16	0.0168067	0.016444	1.02206	0.601494	0.846014	TERT/MPHOSPH8
GO:0070374	positive regulation of ERK1 and ERK2 cascade	16	0.0168067	0.016444	1.02206	0.601494	0.846014	FBXW7/PTEN
GO:0097192	extrinsic apoptotic signaling pathway in absence of ligand	16	0.0168067	0.016444	1.02206	0.601494	0.846014	GSK3B/TERT
GO:2001056	positive regulation of cysteine-type endopeptidase activity	16	0.0168067	0.016444	1.02206	0.601494	0.846014	ANP32B/TFAP4
GO:0001889	liver development	25	0.0252101	0.0256937	0.981176	0.607643	0.846383	FBXW7/RB1CC1/NF1
GO:0006605	protein targeting	25	0.0252101	0.0256937	0.981176	0.607643	0.846383	FBXW7/AGK/RNF31
GO:0019318	hexose metabolic process	25	0.0252101	0.0256937	0.981176	0.607643	0.846383	GSK3B/FOXK1/EP300
GO:0035265	organ growth	25	0.0252101	0.0256937	0.981176	0.607643	0.846383	RUNX1/PTEN/SIRT6
GO:0043524	negative regulation of neuron apoptotic process	25	0.0252101	0.0256937	0.981176	0.607643	0.846383	XRCC2/MSH2/TERT
GO:0051051	negative regulation of transport	25	0.0252101	0.0256937	0.981176	0.607643	0.846383	BARD1/CAB39/PTEN
GO:0051403	stress-activated MAPK cascade	25	0.0252101	0.0256937	0.981176	0.607643	0.846383	RB1CC1/GSTP1/ERCC6
GO:0060541	respiratory system development	25	0.0252101	0.0256937	0.981176	0.607643	0.846383	FBXW7/EP300/GRHL2
GO:0061008	hepaticobiliary system development	25	0.0252101	0.0256937	0.981176	0.607643	0.846383	FBXW7/RB1CC1/NF1
GO:0070201	regulation of establishment of protein localization	51	0.0504202	0.0524152	0.961938	0.609116	0.847522	FBXW7/ANP32B/GSK3B/BARD1/TEN1/RNF31
GO:0007268	chemical synaptic transmission	34	0.0336134	0.0349435	0.961938	0.61474	0.85054	PTPA/GSK3B/PTEN/APC2
GO:0048638	regulation of developmental growth	34	0.0336134	0.0349435	0.961938	0.61474	0.85054	GSK3B/RUNX1/PTEN/APC2
GO:0098916	anterograde trans-synaptic signaling	34	0.0336134	0.0349435	0.961938	0.61474	0.85054	PTPA/GSK3B/PTEN/APC2
GO:0099536	synaptic signaling	34	0.0336134	0.0349435	0.961938	0.61474	0.85054	PTPA/GSK3B/PTEN/APC2
GO:0099537	trans-synaptic signaling	34	0.0336134	0.0349435	0.961938	0.61474	0.85054	PTPA/GSK3B/PTEN/APC2
GO:1901700	response to oxygen-containing compound	161	0.159664	0.165468	0.964925	0.615228	0.85054	PTPA/OTUD5/GSK3B/PARP1/SMARCD1/BRCA1/ATM/XRCC1/TSC2/GPX4/PTEN/TSC1/CCS/RECQL5/GSTP1/ERCC6/TFAP4/FANCC/ERCC1
GO:0030334	regulation of cell migration	77	0.0756303	0.0791367	0.955691	0.616718	0.85169	NF2/FBXW7/ATM/PTEN/NF1/GSTP1/LMNA/TERT/ITGA6
GO:0006955	immune response	111	0.109244	0.11408	0.957605	0.61925	0.853182	RNF8/TADA1/PAXIP1/HEXIM1/TEN1/TSC1/MSH6/EP300/XRCC6/RNF168/MSH2/RNF31/ERCC1
GO:0010628	positive regulation of gene expression	111	0.109244	0.11408	0.957605	0.61925	0.853182	DYRK1A/PAXIP1/GSK3B/SMARCD1/BRCA1/ATM/DHX29/RUNX1/PTEN/EP300/LMNA/MSH2/TERT
GO:0071705	nitrogen compound transport	128	0.12605	0.131552	0.95818	0.621591	0.853182	CYB5R4/FBXW7/ANP32B/GSK3B/BARD1/VPS16/TSC2/TEN1/TSC1/AGK/LMNA/KPNA4/ATG9A/RNF31/APC2
GO:0046907	intracellular transport	103	0.10084	0.105858	0.952599	0.625595	0.853182	FBXW7/ANP32B/GSK3B/BARD1/VPS16/TSC2/TEN1/TSC1/AGK/LMNA/KPNA4/RNF31
GO:0045184	establishment of protein localization	120	0.117647	0.12333	0.953922	0.627196	0.853182	CYB5R4/FBXW7/ANP32B/GSK3B/BARD1/VPS16/TSC2/TEN1/AGK/LMNA/KPNA4/TERT/ATG9A/RNF31
GO:0045787	positive regulation of cell cycle	52	0.0504202	0.053443	0.943439	0.629087	0.853182	RAD51B/UBE2C/DBF4/GEN1/RAD54L/TERT
GO:0009952	anterior/posterior pattern specification	26	0.0252101	0.0267215	0.943439	0.635304	0.853182	XRCC2/RNF2/EP300
GO:0016053	organic acid biosynthetic process	26	0.0252101	0.0267215	0.943439	0.635304	0.853182	BRCA1/GPX4/GSTP1
GO:0032956	regulation of actin cytoskeleton organization	26	0.0252101	0.0267215	0.943439	0.635304	0.853182	NF2/TEN1/TSC1
GO:0045931	positive regulation of mitotic cell cycle	26	0.0252101	0.0267215	0.943439	0.635304	0.853182	RAD51B/UBE2C/TERT
GO:0046394	carboxylic acid biosynthetic process	26	0.0252101	0.0267215	0.943439	0.635304	0.853182	BRCA1/GPX4/GSTP1
GO:0071241	cellular response to inorganic substance	26	0.0252101	0.0267215	0.943439	0.635304	0.853182	PARP1/RAD54L/APC2
GO:2001242	regulation of intrinsic apoptotic signaling pathway	26	0.0252101	0.0267215	0.943439	0.635304	0.853182	FBXW7/PARP1/PIAS4
GO:0002700	regulation of production of molecular mediator of immune response	17	0.0168067	0.0174717	0.961938	0.635601	0.853182	PAXIP1/MSH2
GO:0002768	immune response-regulating cell surface receptor signaling pathway	17	0.0168067	0.0174717	0.961938	0.635601	0.853182	EP300/RNF31
GO:0007006	mitochondrial membrane organization	17	0.0168067	0.0174717	0.961938	0.635601	0.853182	GSK3B/AGK
GO:0032409	regulation of transporter activity	17	0.0168067	0.0174717	0.961938	0.635601	0.853182	CAB39/PTEN
GO:0035051	cardiocyte differentiation	17	0.0168067	0.0174717	0.961938	0.635601	0.853182	TSC1/LMNA
GO:0045444	fat cell differentiation	17	0.0168067	0.0174717	0.961938	0.635601	0.853182	ZBTB7A/EP300
GO:0045471	response to ethanol	17	0.0168067	0.0174717	0.961938	0.635601	0.853182	PTEN/GSTP1
GO:0048144	fibroblast proliferation	17	0.0168067	0.0174717	0.961938	0.635601	0.853182	NF1/GSTP1
GO:0048145	regulation of fibroblast proliferation	17	0.0168067	0.0174717	0.961938	0.635601	0.853182	NF1/GSTP1
GO:0060348	bone development	17	0.0168067	0.0174717	0.961938	0.635601	0.853182	FBXW7/EP300
GO:0061351	neural precursor cell proliferation	17	0.0168067	0.0174717	0.961938	0.635601	0.853182	NF2/NF1
GO:0071466	cellular response to xenobiotic stimulus	17	0.0168067	0.0174717	0.961938	0.635601	0.853182	RECQL5/GSTP1
GO:0072332	intrinsic apoptotic signaling pathway by p53 class mediator	17	0.0168067	0.0174717	0.961938	0.635601	0.853182	EP300/MSH2
GO:2000377	regulation of reactive oxygen species metabolic process	17	0.0168067	0.0174717	0.961938	0.635601	0.853182	BRCA1/GSTP1
GO:0030163	protein catabolic process	138	0.134454	0.141829	0.947997	0.642133	0.861058	RNF8/FBXW7/GSK3B/BARD1/UBE2C/USP9X/CUL5/SUMO2/PTEN/RNF7/SIRT6/RNF115/KCTD5/RNF168/KEAP1/APC2
GO:0016032	viral process	53	0.0504202	0.0544707	0.925638	0.648471	0.868656	HEXIM1/GSK3B/PCBP1/EP300/TFAP4/MPHOSPH8
GO:1901652	response to peptide	62	0.0588235	0.0637205	0.92315	0.653937	0.874111	PTPA/GSK3B/PARP1/TSC2/PTEN/TSC1/GSTP1
GO:0001667	ameboidal-type cell migration	36	0.0336134	0.036999	0.908497	0.661505	0.874111	FBXW7/PAXIP1/PTEN/NF1
GO:0031346	positive regulation of cell projection organization	36	0.0336134	0.036999	0.908497	0.661505	0.874111	TEN1/EP300/ITGA6/APC2
GO:0002831	regulation of response to biotic stimulus	27	0.0252101	0.0277492	0.908497	0.6616	0.874111	HEXIM1/EP300/XRCC6
GO:0007015	actin filament organization	27	0.0252101	0.0277492	0.908497	0.6616	0.874111	NF2/TEN1/TSC1
GO:0007611	learning or memory	27	0.0252101	0.0277492	0.908497	0.6616	0.874111	PTEN/EP300/NF1
GO:0031098	stress-activated protein kinase signaling cascade	27	0.0252101	0.0277492	0.908497	0.6616	0.874111	RB1CC1/GSTP1/ERCC6
GO:0042391	regulation of membrane potential	27	0.0252101	0.0277492	0.908497	0.6616	0.874111	GSK3B/PARP1/PTEN
GO:0050890	cognition	27	0.0252101	0.0277492	0.908497	0.6616	0.874111	PTEN/EP300/NF1
GO:2000145	regulation of cell motility	80	0.0756303	0.0822199	0.919853	0.665064	0.874111	NF2/FBXW7/ATM/PTEN/NF1/GSTP1/LMNA/TERT/ITGA6
GO:0010646	regulation of cell communication	274	0.268908	0.281603	0.954916	0.665471	0.874111	NF2/DYRK1A/FBXW7/PTPA/HEXIM1/OTUD5/GSK3B/PARP1/STAG1/BRCA1/ATM/GEN1/TSC2/TEN1/PTEN/TSC1/ZBTB7A/EP300/RNF115/RB1CC1/NF1/GSTP1/LMNA/PIAS4/PIAS2/MNT/TERT/ITGA6/FANCA/RNF31/ATR/APC2
GO:0050793	regulation of developmental process	199	0.193277	0.204522	0.945019	0.666757	0.874111	NF2/TADA1/FBXW7/PAXIP1/ANP32B/GSK3B/PARP1/BRCA1/XRCC2/TAF5L/RUNX1/PTEN/SIRT6/NF1/XRCC6/LMNA/MSH2/GRHL2/KEAP1/CDK13/TERT/FANCA/APC2
GO:0009894	regulation of catabolic process	123	0.117647	0.126413	0.930655	0.666965	0.874111	FBXW7/GSK3B/BARD1/ATM/TSC2/SUMO2/PTEN/SIRT6/TSC1/ZBTB7A/FOXK1/EP300/KEAP1/APC2
GO:0001818	negative regulation of cytokine production	18	0.0168067	0.0184995	0.908497	0.667405	0.874111	OTUD5/GSTP1
GO:0002699	positive regulation of immune effector process	18	0.0168067	0.0184995	0.908497	0.667405	0.874111	PAXIP1/MSH2
GO:0006575	cellular modified amino acid metabolic process	18	0.0168067	0.0184995	0.908497	0.667405	0.874111	GPX4/GSTP1
GO:0007229	integrin-mediated signaling pathway	18	0.0168067	0.0184995	0.908497	0.667405	0.874111	PTPA/ITGA6
GO:0008637	apoptotic mitochondrial changes	18	0.0168067	0.0184995	0.908497	0.667405	0.874111	GSK3B/LMNA
GO:0035270	endocrine system development	18	0.0168067	0.0184995	0.908497	0.667405	0.874111	GSK3B/NF1
GO:0043583	ear development	18	0.0168067	0.0184995	0.908497	0.667405	0.874111	ANP32B/LIG3
GO:0071248	cellular response to metal ion	18	0.0168067	0.0184995	0.908497	0.667405	0.874111	PARP1/APC2
GO:0090398	cellular senescence	18	0.0168067	0.0184995	0.908497	0.667405	0.874111	ATM/TERT
GO:0000904	cell morphogenesis involved in differentiation	63	0.0588235	0.0647482	0.908497	0.671327	0.877472	GSK3B/USP9X/PTEN/EP300/GRHL2/ATR/APC2
GO:0043408	regulation of MAPK cascade	63	0.0588235	0.0647482	0.908497	0.671327	0.877472	NF2/FBXW7/TEN1/PTEN/RB1CC1/NF1/GSTP1
GO:0000082	G1/S transition of mitotic cell cycle	46	0.0420168	0.0472765	0.888747	0.683566	0.891921	DBF4/ATM/CUL5/PTEN/TERT
GO:0050877	nervous system process	55	0.0504202	0.0565262	0.891979	0.685393	0.891921	TADA1/GSK3B/XRCC1/PTEN/EP300/NF1
GO:0061061	muscle structure development	55	0.0504202	0.0565262	0.891979	0.685393	0.891921	SAP30/SIRT6/TSC1/FOXK1/EP300/LMNA
GO:0005996	monosaccharide metabolic process	28	0.0252101	0.028777	0.87605	0.686517	0.891921	GSK3B/FOXK1/EP300
GO:0032970	regulation of actin filament-based process	28	0.0252101	0.028777	0.87605	0.686517	0.891921	NF2/TEN1/TSC1
GO:0070371	ERK1 and ERK2 cascade	28	0.0252101	0.028777	0.87605	0.686517	0.891921	FBXW7/PTEN/GSTP1
GO:0000165	MAPK cascade	73	0.0672269	0.0750257	0.896052	0.691554	0.895767	NF2/FBXW7/TEN1/PTEN/RB1CC1/NF1/GSTP1/ERCC6
GO:0010498	proteasomal protein catabolic process	73	0.0672269	0.0750257	0.896052	0.691554	0.895767	FBXW7/GSK3B/UBE2C/CUL5/SUMO2/SIRT6/KCTD5/KEAP1
GO:0022603	regulation of anatomical structure morphogenesis	73	0.0672269	0.0750257	0.896052	0.691554	0.895767	GSK3B/BRCA1/RUNX1/PTEN/SIRT6/NF1/TERT/APC2
GO:0023051	regulation of signaling	277	0.268908	0.284687	0.944574	0.693781	0.897753	NF2/DYRK1A/FBXW7/PTPA/HEXIM1/OTUD5/GSK3B/PARP1/STAG1/BRCA1/ATM/GEN1/TSC2/TEN1/PTEN/TSC1/ZBTB7A/EP300/RNF115/RB1CC1/NF1/GSTP1/LMNA/PIAS4/PIAS2/MNT/TERT/ITGA6/FANCA/RNF31/ATR/APC2
GO:0010950	positive regulation of endopeptidase activity	19	0.0168067	0.0195272	0.860681	0.696954	0.898265	ANP32B/TFAP4
GO:0070588	calcium ion transmembrane transport	19	0.0168067	0.0195272	0.860681	0.696954	0.898265	CUL5/APC2
GO:0090100	positive regulation of transmembrane receptor protein serine/threonine kinase signaling pathway	19	0.0168067	0.0195272	0.860681	0.696954	0.898265	PARP1/EP300
GO:1901654	response to ketone	19	0.0168067	0.0195272	0.860681	0.696954	0.898265	PARP1/TFAP4
GO:0048666	neuron development	91	0.0840336	0.0935252	0.898513	0.69928	0.899471	GSK3B/RUNX1/USP9X/TEN1/PTEN/TSC1/EP300/ERCC6/ITGA6/APC2
GO:0051093	negative regulation of developmental process	91	0.0840336	0.0935252	0.898513	0.69928	0.899471	TADA1/FBXW7/ANP32B/GSK3B/RUNX1/PTEN/NF1/GRHL2/CDK13/TERT
GO:0018108	peptidyl-tyrosine phosphorylation	38	0.0336134	0.0390545	0.860681	0.704342	0.904185	NF2/DYRK1A/FBXW7/ERCC6
GO:0018212	peptidyl-tyrosine modification	38	0.0336134	0.0390545	0.860681	0.704342	0.904185	NF2/DYRK1A/FBXW7/ERCC6
GO:0045597	positive regulation of cell differentiation	74	0.0672269	0.0760534	0.883943	0.706871	0.904344	NF2/PARP1/XRCC2/RUNX1/PTEN/XRCC6/TERT/APC2
GO:0048699	generation of neurons	135	0.12605	0.138746	0.908497	0.709201	0.904344	NF2/TADA1/GSK3B/XRCC2/RUNX1/USP9X/TEN1/PTEN/TSC1/EP300/NF1/ZSWIM6/ERCC6/ITGA6/APC2
GO:0051270	regulation of cellular component movement	83	0.0756303	0.0853032	0.886605	0.709777	0.904344	NF2/FBXW7/ATM/PTEN/NF1/GSTP1/LMNA/TERT/ITGA6
GO:1901699	cellular response to nitrogen compound	83	0.0756303	0.0853032	0.886605	0.709777	0.904344	PTPA/GSK3B/PARP1/BRCA1/TSC2/PTEN/RAD54L/RECQL5/GSTP1
GO:0044403	biological process involved in symbiotic interaction	29	0.0252101	0.0298047	0.845842	0.710057	0.904344	SAP30/EP300/TFAP4
GO:0048736	appendage development	29	0.0252101	0.0298047	0.845842	0.710057	0.904344	RAD54L/GRHL2/ITGA6
GO:0060173	limb development	29	0.0252101	0.0298047	0.845842	0.710057	0.904344	RAD54L/GRHL2/ITGA6
GO:0071902	positive regulation of protein serine/threonine kinase activity	29	0.0252101	0.0298047	0.845842	0.710057	0.904344	CAB39/DBF4/TEN1
GO:0009887	animal organ morphogenesis	92	0.0840336	0.0945529	0.888747	0.71304	0.9047	NF2/FBXW7/PTEN/SIRT6/EP300/NF1/GRHL2/FANCC/ITGA6/LIG3
GO:0031329	regulation of cellular catabolic process	101	0.092437	0.103803	0.890507	0.716552	0.9047	FBXW7/GSK3B/ATM/TSC2/SUMO2/PTEN/SIRT6/TSC1/FOXK1/EP300/KEAP1
GO:0005975	carbohydrate metabolic process	57	0.0504202	0.0585817	0.860681	0.719749	0.9047	GSK3B/PTEN/ZBTB7A/FOXK1/EP300/RB1CC1
GO:0002684	positive regulation of immune system process	66	0.0588235	0.0678314	0.867201	0.720237	0.9047	PAXIP1/HEXIM1/RUNX1/EP300/XRCC6/MSH2/RNF31
GO:0016055	Wnt signaling pathway	66	0.0588235	0.0678314	0.867201	0.720237	0.9047	OTUD5/GSK3B/TSC2/PTEN/PIAS4/TERT/APC2
GO:0198738	cell-cell signaling by wnt	66	0.0588235	0.0678314	0.867201	0.720237	0.9047	OTUD5/GSK3B/TSC2/PTEN/PIAS4/TERT/APC2
GO:0001934	positive regulation of protein phosphorylation	84	0.0756303	0.0863309	0.87605	0.723821	0.9047	FBXW7/RAD50/CAB39/MRE11/DBF4/TEN1/RB1CC1/XRCC6/ERCC6
GO:0040012	regulation of locomotion	84	0.0756303	0.0863309	0.87605	0.723821	0.9047	NF2/FBXW7/ATM/PTEN/NF1/GSTP1/LMNA/TERT/ITGA6
GO:0044283	small molecule biosynthetic process	39	0.0336134	0.0400822	0.838612	0.724262	0.9047	BRCA1/GPX4/EP300/GSTP1
GO:0007219	Notch signaling pathway	20	0.0168067	0.020555	0.817647	0.724319	0.9047	FBXW7/ZBTB7A
GO:0032496	response to lipopolysaccharide	20	0.0168067	0.020555	0.817647	0.724319	0.9047	OTUD5/GSTP1
GO:0033135	regulation of peptidyl-serine phosphorylation	20	0.0168067	0.020555	0.817647	0.724319	0.9047	TEN1/PTEN
GO:0035282	segmentation	20	0.0168067	0.020555	0.817647	0.724319	0.9047	XRCC2/EP300
GO:0043122	regulation of I-kappaB kinase/NF-kappaB signaling	20	0.0168067	0.020555	0.817647	0.724319	0.9047	GSTP1/RNF31
GO:0043491	protein kinase B signaling	20	0.0168067	0.020555	0.817647	0.724319	0.9047	TSC2/PTEN
GO:0045216	cell-cell junction organization	20	0.0168067	0.020555	0.817647	0.724319	0.9047	NF2/GRHL2
GO:0045637	regulation of myeloid cell differentiation	20	0.0168067	0.020555	0.817647	0.724319	0.9047	FBXW7/RUNX1
GO:0045664	regulation of neuron differentiation	20	0.0168067	0.020555	0.817647	0.724319	0.9047	GSK3B/PTEN
GO:0070663	regulation of leukocyte proliferation	20	0.0168067	0.020555	0.817647	0.724319	0.9047	ATM/GSTP1
GO:2000134	negative regulation of G1/S transition of mitotic cell cycle	20	0.0168067	0.020555	0.817647	0.724319	0.9047	ATM/PTEN
GO:0022008	neurogenesis	145	0.134454	0.149024	0.902231	0.725092	0.904792	NF2/TADA1/GSK3B/XRCC2/RUNX1/USP9X/TEN1/PTEN/TSC1/EP300/NF1/GSTP1/ZSWIM6/ERCC6/ITGA6/APC2
GO:0010562	positive regulation of phosphorus metabolic process	102	0.092437	0.10483	0.881776	0.729321	0.908317	FBXW7/PTPA/RAD50/CAB39/MRE11/DBF4/TEN1/RB1CC1/XRCC6/ERCC6/ITGA6
GO:0045937	positive regulation of phosphate metabolic process	102	0.092437	0.10483	0.881776	0.729321	0.908317	FBXW7/PTPA/RAD50/CAB39/MRE11/DBF4/TEN1/RB1CC1/XRCC6/ERCC6/ITGA6
GO:0002683	negative regulation of immune system process	30	0.0252101	0.0308325	0.817647	0.732234	0.910192	FBXW7/ATM/RUNX1
GO:2000045	regulation of G1/S transition of mitotic cell cycle	30	0.0252101	0.0308325	0.817647	0.732234	0.910192	ATM/PTEN/TERT
GO:0051094	positive regulation of developmental process	120	0.109244	0.12333	0.885784	0.735823	0.913776	NF2/PAXIP1/PARP1/BRCA1/XRCC2/RUNX1/PTEN/SIRT6/XRCC6/LMNA/MSH2/TERT/APC2
GO:0001501	skeletal system development	40	0.0336134	0.04111	0.817647	0.743185	0.917584	FBXW7/RUNX1/EP300/GRHL2
GO:0006753	nucleoside phosphate metabolic process	40	0.0336134	0.04111	0.817647	0.743185	0.917584	PARP1/ZBTB7A/FOXK1/EP300
GO:0009117	nucleotide metabolic process	40	0.0336134	0.04111	0.817647	0.743185	0.917584	PARP1/ZBTB7A/FOXK1/EP300
GO:0098662	inorganic cation transmembrane transport	40	0.0336134	0.04111	0.817647	0.743185	0.917584	CAB39/CUL5/PTEN/APC2
GO:0008283	cell population proliferation	207	0.193277	0.212744	0.908497	0.746526	0.917584	NF2/FBXW7/RAD51B/MUS81/MRE11/ATM/RUNX1/TSC2/TEN1/PTEN/SIRT6/TSC1/NF1/XRCC6/GSTP1/LMNA/GRHL2/CDK13/MNT/TERT/TFAP4/FANCA/ERCC1
GO:0002237	response to molecule of bacterial origin	21	0.0168067	0.0215827	0.778711	0.749589	0.917584	OTUD5/GSTP1
GO:0009060	aerobic respiration	21	0.0168067	0.0215827	0.778711	0.749589	0.917584	MSH2/APC2
GO:0032872	regulation of stress-activated MAPK cascade	21	0.0168067	0.0215827	0.778711	0.749589	0.917584	RB1CC1/GSTP1
GO:0048771	tissue remodeling	21	0.0168067	0.0215827	0.778711	0.749589	0.917584	RUNX1/NF1
GO:0050769	positive regulation of neurogenesis	21	0.0168067	0.0215827	0.778711	0.749589	0.917584	XRCC2/APC2
GO:0051260	protein homooligomerization	21	0.0168067	0.0215827	0.778711	0.749589	0.917584	POLQ/KCTD5
GO:0061448	connective tissue development	21	0.0168067	0.0215827	0.778711	0.749589	0.917584	PAXIP1/RUNX1
GO:1902807	negative regulation of cell cycle G1/S phase transition	21	0.0168067	0.0215827	0.778711	0.749589	0.917584	ATM/PTEN
GO:1904062	regulation of cation transmembrane transport	21	0.0168067	0.0215827	0.778711	0.749589	0.917584	CAB39/PTEN
GO:0071495	cellular response to endogenous stimulus	156	0.142857	0.160329	0.891026	0.750268	0.917584	PTPA/GSK3B/MUS81/PARP1/STAG1/BRCA1/SLX4/EME1/USP9X/TSC2/PTEN/ZBTB7A/EP300/RECQL5/GSTP1/PIAS2/TFAP4
GO:0001894	tissue homeostasis	31	0.0252101	0.0318602	0.791271	0.753072	0.917584	BARD1/NF1/ERCC6
GO:0009743	response to carbohydrate	31	0.0252101	0.0318602	0.791271	0.753072	0.917584	PTEN/GSTP1/ERCC1
GO:0031099	regeneration	31	0.0252101	0.0318602	0.791271	0.753072	0.917584	RUNX1/PTEN/GSTP1
GO:0050808	synapse organization	31	0.0252101	0.0318602	0.791271	0.753072	0.917584	PTEN/TSC1/APC2
GO:0060828	regulation of canonical Wnt signaling pathway	31	0.0252101	0.0318602	0.791271	0.753072	0.917584	OTUD5/GSK3B/APC2
GO:0007423	sensory organ development	50	0.0420168	0.0513875	0.817647	0.754801	0.917962	NF2/ANP32B/NF1/GRHL2/LIG3
GO:0030001	metal ion transport	50	0.0420168	0.0513875	0.817647	0.754801	0.917962	CAB39/CUL5/PTEN/TSC1/APC2
GO:0016477	cell migration	113	0.10084	0.116136	0.868298	0.75594	0.918485	NF2/FBXW7/PAXIP1/ATM/USP9X/PTEN/NF1/GSTP1/LMNA/TERT/ITGA6/APC2
GO:1901701	cellular response to oxygen-containing compound	122	0.109244	0.125385	0.871263	0.758403	0.920614	PTPA/GSK3B/PARP1/SMARCD1/BRCA1/ATM/TSC2/PTEN/CCS/RECQL5/GSTP1/TFAP4/FANCC
GO:0098660	inorganic ion transmembrane transport	41	0.0336134	0.0421377	0.797704	0.76112	0.923046	CAB39/CUL5/PTEN/APC2
GO:0071417	cellular response to organonitrogen compound	78	0.0672269	0.0801644	0.838612	0.763197	0.924043	PTPA/GSK3B/PARP1/BRCA1/TSC2/PTEN/RECQL5/GSTP1
GO:0019637	organophosphate metabolic process	69	0.0588235	0.0709147	0.829497	0.764085	0.924043	PARP1/ATM/GPX4/PTEN/ZBTB7A/FOXK1/EP300
GO:1905114	cell surface receptor signaling pathway involved in cell-cell signaling	69	0.0588235	0.0709147	0.829497	0.764085	0.924043	OTUD5/GSK3B/TSC2/PTEN/PIAS4/TERT/APC2
GO:0070887	cellular response to chemical stimulus	277	0.260504	0.284687	0.915056	0.766293	0.924295	FBXW7/PTPA/GSK3B/PARP1/SMARCD1/STAG1/BRCA1/CAB39/ATM/USP9X/TSC2/GPX4/PTEN/RAD54L/TSC1/CCS/ZBTB7A/EP300/RECQL5/XRCC6/GSTP1/LMNA/PIAS4/KEAP1/PIAS2/TERT/STIP1/TFAP4/FANCC/ITGA6/APC2
GO:0009410	response to xenobiotic stimulus	60	0.0504202	0.061665	0.817647	0.766348	0.924295	XRCC1/PTEN/RAD54L/RECQL5/GSTP1/ATR
GO:0071702	organic substance transport	149	0.134454	0.153135	0.87801	0.76693	0.924295	CYB5R4/FBXW7/ANP32B/GSK3B/BARD1/VPS16/TSC2/TEN1/TSC1/AGK/LMNA/KPNA4/TERT/ATG9A/RNF31/APC2
GO:0010629	negative regulation of gene expression	114	0.10084	0.117163	0.860681	0.76715	0.924295	TADA1/DYRK1A/FBXW7/OTUD5/POLE3/ATM/TSC1/GSTP1/TERT/TFAP4/MPHOSPH8/APC2
GO:0030036	actin cytoskeleton organization	51	0.0420168	0.0524152	0.801615	0.770636	0.925145	NF2/TEN1/TSC1/NF1/ATR
GO:0032103	positive regulation of response to external stimulus	32	0.0252101	0.032888	0.766544	0.772604	0.925145	HEXIM1/EP300/XRCC6
GO:0003012	muscle system process	22	0.0168067	0.0226105	0.743316	0.77286	0.925145	PARP1/LMNA
GO:0007249	I-kappaB kinase/NF-kappaB signaling	22	0.0168067	0.0226105	0.743316	0.77286	0.925145	GSTP1/RNF31
GO:0034614	cellular response to reactive oxygen species	22	0.0168067	0.0226105	0.743316	0.77286	0.925145	CCS/FANCC
GO:0051962	positive regulation of nervous system development	22	0.0168067	0.0226105	0.743316	0.77286	0.925145	XRCC2/APC2
GO:0070302	regulation of stress-activated protein kinase signaling cascade	22	0.0168067	0.0226105	0.743316	0.77286	0.925145	RB1CC1/GSTP1
GO:0043009	chordate embryonic development	88	0.0756303	0.0904419	0.83623	0.775537	0.926256	RAD51B/BRCA1/XRCC2/TSC2/TSC1/EP300/MSH2/GRHL2/KEAP1
GO:0042327	positive regulation of phosphorylation	97	0.0840336	0.0996917	0.842935	0.775821	0.926256	FBXW7/RAD50/CAB39/MRE11/DBF4/TEN1/RB1CC1/XRCC6/ERCC6/ITGA6
GO:0006629	lipid metabolic process	79	0.0672269	0.0811922	0.827997	0.776027	0.926256	FBXW7/BRCA1/ATM/GPX4/PTEN/GSTP1/AGK/PIAS4
GO:0032101	regulation of response to external stimulus	70	0.0588235	0.0719424	0.817647	0.777564	0.926256	HEXIM1/GPX4/PTEN/EP300/XRCC6/GSTP1/FANCA
GO:0007409	axonogenesis	42	0.0336134	0.0431655	0.778711	0.778084	0.926256	GSK3B/USP9X/PTEN/APC2
GO:0060562	epithelial tube morphogenesis	42	0.0336134	0.0431655	0.778711	0.778084	0.926256	TSC2/SIRT6/TSC1/GRHL2
GO:0002376	immune system process	203	0.184874	0.208633	0.88612	0.78662	0.935166	RNF8/TADA1/FBXW7/PAXIP1/HEXIM1/PARP1/ATM/RUNX1/TEN1/TSC1/ZBTB7A/MSH6/POLQ/EP300/XRCC6/RNF168/MSH2/CDK13/FANCC/FANCA/RNF31/ERCC1
GO:0031330	negative regulation of cellular catabolic process	33	0.0252101	0.0339157	0.743316	0.790869	0.935166	TSC2/TSC1/FOXK1
GO:0043010	camera-type eye development	33	0.0252101	0.0339157	0.743316	0.790869	0.935166	NF2/NF1/GRHL2
GO:0090287	regulation of cellular response to growth factor stimulus	33	0.0252101	0.0339157	0.743316	0.790869	0.935166	STAG1/ZBTB7A/EP300
GO:0007389	pattern specification process	43	0.0336134	0.0441932	0.760602	0.794096	0.935166	XRCC2/RNF2/EP300/APC2
GO:0050678	regulation of epithelial cell proliferation	43	0.0336134	0.0441932	0.760602	0.794096	0.935166	FBXW7/PTEN/SIRT6/NF1
GO:0050776	regulation of immune response	62	0.0504202	0.0637205	0.791271	0.794131	0.935166	PAXIP1/HEXIM1/EP300/XRCC6/MSH2/RNF31
GO:0042127	regulation of cell population proliferation	178	0.159664	0.182939	0.872769	0.794195	0.935166	NF2/FBXW7/RAD51B/ATM/RUNX1/TSC2/TEN1/PTEN/SIRT6/TSC1/NF1/XRCC6/GSTP1/LMNA/CDK13/MNT/TERT/TFAP4/FANCA
GO:0001837	epithelial to mesenchymal transition	23	0.0168067	0.0236382	0.710997	0.794241	0.935166	GSK3B/PTEN
GO:0002262	myeloid cell homeostasis	23	0.0168067	0.0236382	0.710997	0.794241	0.935166	ZBTB7A/FANCC
GO:0002697	regulation of immune effector process	23	0.0168067	0.0236382	0.710997	0.794241	0.935166	PAXIP1/MSH2
GO:0050863	regulation of T cell activation	23	0.0168067	0.0236382	0.710997	0.794241	0.935166	RUNX1/FANCA
GO:0009792	embryo development ending in birth or egg hatching	90	0.0756303	0.0924974	0.817647	0.798698	0.93956	RAD51B/BRCA1/XRCC2/TSC2/TSC1/EP300/MSH2/GRHL2/KEAP1
GO:0007166	cell surface receptor signaling pathway	231	0.210084	0.23741	0.884899	0.804781	0.943992	NF2/FBXW7/PTPA/OTUD5/GSK3B/PARP1/STAG1/BRCA1/USP9X/CUL5/TSC2/PTEN/CABIN1/ZBTB7A/EP300/RNF115/RB1CC1/GSTP1/LMNA/PIAS4/TERT/ITGA6/FANCA/RNF31/APC2
GO:0042110	T cell activation	44	0.0336134	0.045221	0.743316	0.80918	0.943992	TADA1/RUNX1/TSC1/FANCA
GO:0043410	positive regulation of MAPK cascade	44	0.0336134	0.045221	0.743316	0.80918	0.943992	FBXW7/TEN1/PTEN/RB1CC1
GO:0009607	response to biotic stimulus	91	0.0756303	0.0935252	0.808662	0.80961	0.943992	HEXIM1/OTUD5/GSK3B/MUS81/SLX4/EME1/EP300/XRCC6/GSTP1
GO:0015711	organic anion transport	24	0.0168067	0.024666	0.681373	0.81384	0.943992	CYB5R4/APC2
GO:0042594	response to starvation	24	0.0168067	0.024666	0.681373	0.81384	0.943992	WRN/FOXK1
GO:0044282	small molecule catabolic process	24	0.0168067	0.024666	0.681373	0.81384	0.943992	PTEN/FOXK1
GO:0045861	negative regulation of proteolysis	24	0.0168067	0.024666	0.681373	0.81384	0.943992	TADA1/ATR
GO:0051259	protein complex oligomerization	24	0.0168067	0.024666	0.681373	0.81384	0.943992	POLQ/KCTD5
GO:0044265	cellular macromolecule catabolic process	163	0.142857	0.167523	0.852761	0.814896	0.943992	RNF8/FBXW7/GSK3B/MUS81/UBE2C/ATM/USP9X/CUL5/SUMO2/PTEN/RNF7/SIRT6/RNF115/KCTD5/RNF168/KEAP1/APC2
GO:0060429	epithelium development	119	0.10084	0.122302	0.824518	0.817978	0.943992	NF2/RAD51B/GSK3B/XRCC2/TSC2/PTEN/SIRT6/RAD54L/TSC1/EP300/GRHL2/KEAP1
GO:0051649	establishment of localization in cell	128	0.109244	0.131552	0.830423	0.818362	0.943992	FBXW7/ANP32B/GSK3B/BARD1/VPS16/TSC2/TEN1/PTEN/TSC1/AGK/LMNA/KPNA4/RNF31
GO:0002682	regulation of immune system process	101	0.0840336	0.103803	0.809552	0.818708	0.943992	FBXW7/PAXIP1/HEXIM1/ATM/RUNX1/EP300/XRCC6/MSH2/FANCA/RNF31
GO:0009057	macromolecule catabolic process	181	0.159664	0.186023	0.858304	0.818951	0.943992	RNF8/FBXW7/GSK3B/MUS81/BARD1/UBE2C/ATM/USP9X/CUL5/SUMO2/PTEN/RNF7/SIRT6/RNF115/RB1CC1/KCTD5/RNF168/KEAP1/APC2
GO:0009719	response to endogenous stimulus	181	0.159664	0.186023	0.858304	0.818951	0.943992	PTPA/GSK3B/MUS81/PARP1/STAG1/BRCA1/CAB39/SLX4/EME1/USP9X/TSC2/PTEN/TSC1/ZBTB7A/EP300/RECQL5/GSTP1/PIAS2/TFAP4
GO:1901565	organonitrogen compound catabolic process	155	0.134454	0.159301	0.844023	0.821533	0.943992	RNF8/FBXW7/GSK3B/BARD1/UBE2C/USP9X/CUL5/SUMO2/PTEN/RNF7/SIRT6/RNF115/KCTD5/RNF168/KEAP1/APC2
GO:0048871	multicellular organismal homeostasis	45	0.0336134	0.0462487	0.726797	0.823365	0.943992	BARD1/SIRT6/NF1/ERCC6
GO:0061564	axon development	45	0.0336134	0.0462487	0.726797	0.823365	0.943992	GSK3B/USP9X/PTEN/APC2
GO:0098655	cation transmembrane transport	45	0.0336134	0.0462487	0.726797	0.823365	0.943992	CAB39/CUL5/PTEN/APC2
GO:0060627	regulation of vesicle-mediated transport	35	0.0252101	0.0359712	0.70084	0.823787	0.943992	GSK3B/TSC2/PTEN
GO:1903311	regulation of mRNA metabolic process	35	0.0252101	0.0359712	0.70084	0.823787	0.943992	DYRK1A/BARD1/ZBTB7A
GO:0040011	locomotion	138	0.117647	0.141829	0.829497	0.827732	0.943992	NF2/FBXW7/PAXIP1/ATM/USP9X/TSC2/PTEN/EP300/NF1/GSTP1/LMNA/TERT/ITGA6/APC2
GO:0001819	positive regulation of cytokine production	25	0.0168067	0.0256937	0.654118	0.831771	0.943992	BRCA1/RUNX1
GO:0007163	establishment or maintenance of cell polarity	25	0.0168067	0.0256937	0.654118	0.831771	0.943992	GSK3B/LMNA
GO:0009617	response to bacterium	25	0.0168067	0.0256937	0.654118	0.831771	0.943992	OTUD5/GSTP1
GO:0019216	regulation of lipid metabolic process	25	0.0168067	0.0256937	0.654118	0.831771	0.943992	FBXW7/BRCA1
GO:0019827	stem cell population maintenance	25	0.0168067	0.0256937	0.654118	0.831771	0.943992	TAF5L/FANCC
GO:0032102	negative regulation of response to external stimulus	25	0.0168067	0.0256937	0.654118	0.831771	0.943992	PTEN/GSTP1
GO:0033500	carbohydrate homeostasis	25	0.0168067	0.0256937	0.654118	0.831771	0.943992	CYB5R4/FOXK1
GO:0042593	glucose homeostasis	25	0.0168067	0.0256937	0.654118	0.831771	0.943992	CYB5R4/FOXK1
GO:0043588	skin development	25	0.0168067	0.0256937	0.654118	0.831771	0.943992	GRHL2/ITGA6
GO:0045333	cellular respiration	25	0.0168067	0.0256937	0.654118	0.831771	0.943992	MSH2/APC2
GO:0051146	striated muscle cell differentiation	25	0.0168067	0.0256937	0.654118	0.831771	0.943992	TSC1/LMNA
GO:0090596	sensory organ morphogenesis	25	0.0168067	0.0256937	0.654118	0.831771	0.943992	NF1/LIG3
GO:0048870	cell motility	121	0.10084	0.124358	0.81089	0.835896	0.943992	NF2/FBXW7/PAXIP1/ATM/USP9X/PTEN/NF1/GSTP1/LMNA/TERT/ITGA6/APC2
GO:0051674	localization of cell	121	0.10084	0.124358	0.81089	0.835896	0.943992	NF2/FBXW7/PAXIP1/ATM/USP9X/PTEN/NF1/GSTP1/LMNA/TERT/ITGA6/APC2
GO:0048667	cell morphogenesis involved in neuron differentiation	46	0.0336134	0.0472765	0.710997	0.836679	0.943992	GSK3B/USP9X/PTEN/APC2
GO:0055086	nucleobase-containing small molecule metabolic process	46	0.0336134	0.0472765	0.710997	0.836679	0.943992	PARP1/ZBTB7A/FOXK1/EP300
GO:0060070	canonical Wnt signaling pathway	46	0.0336134	0.0472765	0.710997	0.836679	0.943992	OTUD5/GSK3B/PTEN/APC2
GO:0044248	cellular catabolic process	227	0.201681	0.233299	0.864473	0.837937	0.943992	RNF8/FBXW7/GSK3B/MUS81/UBE2C/ATM/VPS16/USP9X/CUL5/TSC2/SUMO2/PTEN/RNF7/SIRT6/TSC1/FOXK1/EP300/RNF115/RB1CC1/KCTD5/RNF168/KEAP1/ATG9A/APC2
GO:0030029	actin filament-based process	56	0.0420168	0.057554	0.730042	0.838451	0.943992	NF2/TEN1/TSC1/NF1/ATR
GO:0001654	eye development	36	0.0252101	0.036999	0.681373	0.83854	0.943992	NF2/NF1/GRHL2
GO:0006954	inflammatory response	36	0.0252101	0.036999	0.681373	0.83854	0.943992	GPX4/GSTP1/FANCA
GO:0031668	cellular response to extracellular stimulus	36	0.0252101	0.036999	0.681373	0.83854	0.943992	WRN/TSC1/GSTP1
GO:0034762	regulation of transmembrane transport	36	0.0252101	0.036999	0.681373	0.83854	0.943992	CAB39/PTEN/TERT
GO:0150063	visual system development	36	0.0252101	0.036999	0.681373	0.83854	0.943992	NF2/NF1/GRHL2
GO:0032879	regulation of localization	184	0.159664	0.189106	0.844309	0.841562	0.943992	NF2/TADA1/FBXW7/ANP32B/GSK3B/PARP1/BARD1/CAB39/ATM/TSC2/TEN1/PTEN/NF1/GSTP1/LMNA/TERT/ITGA6/RNF31/APC2
GO:0016071	mRNA metabolic process	66	0.0504202	0.0678314	0.743316	0.842117	0.943992	DYRK1A/BARD1/ATM/ZBTB7A/KHDC4/CDK13
GO:0031175	neuron projection development	85	0.0672269	0.0873587	0.76955	0.84266	0.943992	GSK3B/USP9X/PTEN/TSC1/EP300/ERCC6/ITGA6/APC2
GO:0051240	positive regulation of multicellular organismal process	104	0.0840336	0.106886	0.786199	0.846682	0.943992	PAXIP1/PARP1/BRCA1/XRCC2/RUNX1/SIRT6/XRCC6/MSH2/TERT/APC2
GO:0009888	tissue development	176	0.151261	0.180884	0.83623	0.847278	0.943992	NF2/RAD51B/PAXIP1/GSK3B/XRCC2/RUNX1/SAP30/TSC2/PTEN/SIRT6/RAD54L/TSC1/EP300/NF1/LMNA/GRHL2/KEAP1/ITGA6
GO:0006816	calcium ion transport	26	0.0168067	0.0267215	0.628959	0.848143	0.943992	CUL5/APC2
GO:0008544	epidermis development	26	0.0168067	0.0267215	0.628959	0.848143	0.943992	GRHL2/KEAP1
GO:0023061	signal release	26	0.0168067	0.0267215	0.628959	0.848143	0.943992	CYB5R4/GSK3B
GO:0034284	response to monosaccharide	26	0.0168067	0.0267215	0.628959	0.848143	0.943992	PTEN/GSTP1
GO:0034765	regulation of ion transmembrane transport	26	0.0168067	0.0267215	0.628959	0.848143	0.943992	CAB39/PTEN
GO:0035107	appendage morphogenesis	26	0.0168067	0.0267215	0.628959	0.848143	0.943992	RAD54L/GRHL2
GO:0035108	limb morphogenesis	26	0.0168067	0.0267215	0.628959	0.848143	0.943992	RAD54L/GRHL2
GO:0048562	embryonic organ morphogenesis	26	0.0168067	0.0267215	0.628959	0.848143	0.943992	GRHL2/LIG3
GO:0061138	morphogenesis of a branching epithelium	26	0.0168067	0.0267215	0.628959	0.848143	0.943992	SIRT6/GRHL2
GO:0070661	leukocyte proliferation	26	0.0168067	0.0267215	0.628959	0.848143	0.943992	ATM/GSTP1
GO:0098727	maintenance of cell number	26	0.0168067	0.0267215	0.628959	0.848143	0.943992	TAF5L/FANCC
GO:0001816	cytokine production	47	0.0336134	0.0483042	0.69587	0.849155	0.943992	OTUD5/BRCA1/RUNX1/GSTP1
GO:0001817	regulation of cytokine production	47	0.0336134	0.0483042	0.69587	0.849155	0.943992	OTUD5/BRCA1/RUNX1/GSTP1
GO:0001655	urogenital system development	37	0.0252101	0.0380267	0.662957	0.852227	0.944589	PTEN/TSC1/NF1
GO:0003002	regionalization	37	0.0252101	0.0380267	0.662957	0.852227	0.944589	XRCC2/RNF2/EP300
GO:0048880	sensory system development	37	0.0252101	0.0380267	0.662957	0.852227	0.944589	NF2/NF1/GRHL2
GO:0006396	RNA processing	67	0.0504202	0.0688592	0.732221	0.852612	0.944589	DYRK1A/BARD1/ZBTB7A/KHDC4/CDK13/TERT
GO:0071363	cellular response to growth factor stimulus	77	0.0588235	0.0791367	0.743316	0.856519	0.948106	PARP1/STAG1/USP9X/PTEN/ZBTB7A/EP300/GSTP1
GO:0009790	embryo development	133	0.109244	0.136691	0.799204	0.85952	0.949266	NF2/RAD51B/BRCA1/XRCC2/RNF2/TSC2/TSC1/EP300/MSH2/GRHL2/KEAP1/ERCC1/LIG3
GO:0050673	epithelial cell proliferation	48	0.0336134	0.049332	0.681373	0.860827	0.949266	FBXW7/PTEN/SIRT6/NF1
GO:0002764	immune response-regulating signaling pathway	27	0.0168067	0.0277492	0.605664	0.863066	0.949266	EP300/RNF31
GO:0003007	heart morphogenesis	27	0.0168067	0.0277492	0.605664	0.863066	0.949266	SIRT6/GRHL2
GO:0006790	sulfur compound metabolic process	27	0.0168067	0.0277492	0.605664	0.863066	0.949266	GPX4/GSTP1
GO:0010720	positive regulation of cell development	27	0.0168067	0.0277492	0.605664	0.863066	0.949266	XRCC2/APC2
GO:0019221	cytokine-mediated signaling pathway	27	0.0168067	0.0277492	0.605664	0.863066	0.949266	GSTP1/PIAS4
GO:0052548	regulation of endopeptidase activity	38	0.0252101	0.0390545	0.645511	0.864903	0.949266	ANP32B/TFAP4/ATR
GO:0060249	anatomical structure homeostasis	38	0.0252101	0.0390545	0.645511	0.864903	0.949266	BARD1/NF1/ERCC6
GO:0090407	organophosphate biosynthetic process	38	0.0252101	0.0390545	0.645511	0.864903	0.949266	PARP1/ATM/PTEN
GO:0009967	positive regulation of signal transduction	143	0.117647	0.146968	0.800494	0.866343	0.950041	FBXW7/HEXIM1/OTUD5/PARP1/ATM/GEN1/TEN1/PTEN/EP300/RB1CC1/PIAS4/TERT/RNF31/ATR
GO:0051050	positive regulation of transport	69	0.0504202	0.0709147	0.710997	0.871915	0.955341	FBXW7/ANP32B/GSK3B/TEN1/TERT/RNF31
GO:0009056	catabolic process	250	0.218487	0.256937	0.850353	0.873125	0.955671	RNF8/FBXW7/GSK3B/MUS81/BARD1/UBE2C/ATM/VPS16/USP9X/CUL5/TSC2/SUMO2/PTEN/RNF7/SIRT6/TSC1/ZBTB7A/FOXK1/EP300/RNF115/RB1CC1/KCTD5/RNF168/KEAP1/ATG9A/APC2
GO:0001763	morphogenesis of a branching structure	28	0.0168067	0.028777	0.584034	0.876647	0.955671	SIRT6/GRHL2
GO:0006820	anion transport	28	0.0168067	0.028777	0.584034	0.876647	0.955671	CYB5R4/APC2
GO:0010256	endomembrane system organization	28	0.0168067	0.028777	0.584034	0.876647	0.955671	PTEN/LMNA
GO:0043281	regulation of cysteine-type endopeptidase activity involved in apoptotic process	28	0.0168067	0.028777	0.584034	0.876647	0.955671	ANP32B/TFAP4
GO:2000116	regulation of cysteine-type endopeptidase activity	28	0.0168067	0.028777	0.584034	0.876647	0.955671	ANP32B/TFAP4
GO:0002009	morphogenesis of an epithelium	60	0.0420168	0.061665	0.681373	0.880205	0.95713	TSC2/PTEN/SIRT6/TSC1/GRHL2
GO:0006812	cation transport	60	0.0420168	0.061665	0.681373	0.880205	0.95713	CAB39/CUL5/PTEN/TSC1/APC2
GO:0030855	epithelial cell differentiation	60	0.0420168	0.061665	0.681373	0.880205	0.95713	NF2/GSK3B/RAD54L/GRHL2/KEAP1
GO:0007610	behavior	50	0.0336134	0.0513875	0.654118	0.881896	0.957482	PTEN/TSC1/EP300/NF1
GO:0070848	response to growth factor	80	0.0588235	0.0822199	0.715441	0.882695	0.957482	PARP1/STAG1/USP9X/PTEN/ZBTB7A/EP300/GSTP1
GO:1901575	organic substance catabolic process	217	0.184874	0.223022	0.828951	0.883441	0.957482	RNF8/FBXW7/GSK3B/MUS81/BARD1/UBE2C/ATM/USP9X/CUL5/SUMO2/PTEN/RNF7/SIRT6/ZBTB7A/FOXK1/EP300/RNF115/RB1CC1/KCTD5/RNF168/KEAP1/APC2
GO:0030182	neuron differentiation	118	0.092437	0.121274	0.762213	0.883488	0.957482	GSK3B/RUNX1/USP9X/TEN1/PTEN/TSC1/EP300/ZSWIM6/ERCC6/ITGA6/APC2
GO:0010647	positive regulation of cell communication	155	0.12605	0.159301	0.791271	0.885593	0.958158	FBXW7/HEXIM1/OTUD5/GSK3B/PARP1/ATM/GEN1/TEN1/PTEN/EP300/RB1CC1/PIAS4/TERT/RNF31/ATR
GO:0023056	positive regulation of signaling	155	0.12605	0.159301	0.791271	0.885593	0.958158	FBXW7/HEXIM1/OTUD5/GSK3B/PARP1/ATM/GEN1/TEN1/PTEN/EP300/RB1CC1/PIAS4/TERT/RNF31/ATR
GO:0009895	negative regulation of catabolic process	40	0.0252101	0.04111	0.613235	0.887442	0.958556	TSC2/TSC1/FOXK1
GO:0052547	regulation of peptidase activity	40	0.0252101	0.04111	0.613235	0.887442	0.958556	ANP32B/TFAP4/ATR
GO:0010959	regulation of metal ion transport	29	0.0168067	0.0298047	0.563895	0.888987	0.95874	CAB39/PTEN
GO:0048598	embryonic morphogenesis	71	0.0504202	0.0729702	0.690969	0.889094	0.95874	NF2/RNF2/TSC2/TSC1/GRHL2/LIG3
GO:0000902	cell morphogenesis	81	0.0588235	0.0832477	0.706609	0.890499	0.958792	GSK3B/USP9X/PTEN/EP300/GRHL2/ATR/APC2
GO:0016049	cell growth	51	0.0336134	0.0524152	0.641292	0.891365	0.958792	GSK3B/USP9X/SIRT6/APC2
GO:0061024	membrane organization	51	0.0336134	0.0524152	0.641292	0.891365	0.958792	GSK3B/PTEN/AGK/LMNA
GO:0019752	carboxylic acid metabolic process	72	0.0504202	0.0739979	0.681373	0.896936	0.962916	BRCA1/GPX4/ZBTB7A/FOXK1/EP300/GSTP1
GO:0001701	in utero embryonic development	62	0.0420168	0.0637205	0.659393	0.897432	0.962916	RAD51B/XRCC2/MSH2/GRHL2/KEAP1
GO:0040008	regulation of growth	62	0.0420168	0.0637205	0.659393	0.897432	0.962916	GSK3B/RUNX1/PTEN/WRN/APC2
GO:0001822	kidney development	30	0.0168067	0.0308325	0.545098	0.900184	0.963472	TSC1/NF1
GO:0051640	organelle localization	30	0.0168067	0.0308325	0.545098	0.900184	0.963472	PTEN/LMNA
GO:0072001	renal system development	30	0.0168067	0.0308325	0.545098	0.900184	0.963472	TSC1/NF1
GO:0042592	homeostatic process	140	0.109244	0.143885	0.759244	0.904705	0.967511	CYB5R4/FBXW7/PARP1/BARD1/UBE2C/SIRT6/ZBTB7A/FOXK1/NF1/GSTP1/ERCC6/FANCC/APC2
GO:0007369	gastrulation	31	0.0168067	0.0318602	0.527514	0.910329	0.969675	NF2/RNF2
GO:0048762	mesenchymal cell differentiation	31	0.0168067	0.0318602	0.527514	0.910329	0.969675	GSK3B/PTEN
GO:0006082	organic acid metabolic process	74	0.0504202	0.0760534	0.662957	0.911225	0.969675	BRCA1/GPX4/ZBTB7A/FOXK1/EP300/GSTP1
GO:0043436	oxoacid metabolic process	74	0.0504202	0.0760534	0.662957	0.911225	0.969675	BRCA1/GPX4/ZBTB7A/FOXK1/EP300/GSTP1
GO:0048729	tissue morphogenesis	74	0.0504202	0.0760534	0.662957	0.911225	0.969675	NF2/TSC2/PTEN/SIRT6/TSC1/GRHL2
GO:0071345	cellular response to cytokine stimulus	74	0.0504202	0.0760534	0.662957	0.911225	0.969675	GSK3B/BRCA1/GSTP1/PIAS4/KEAP1/STIP1
GO:0022407	regulation of cell-cell adhesion	32	0.0168067	0.032888	0.511029	0.919511	0.976886	NF2/RUNX1
GO:0031669	cellular response to nutrient levels	32	0.0168067	0.032888	0.511029	0.919511	0.976886	WRN/TSC1
GO:0051049	regulation of transport	115	0.0840336	0.118191	0.710997	0.92174	0.978451	FBXW7/ANP32B/GSK3B/BARD1/CAB39/TSC2/TEN1/PTEN/TERT/RNF31
GO:0120036	plasma membrane bounded cell projection organization	106	0.0756303	0.108941	0.694229	0.925032	0.980954	GSK3B/USP9X/TEN1/PTEN/TSC1/EP300/ERCC6/ITGA6/APC2
GO:0098609	cell-cell adhesion	66	0.0420168	0.0678314	0.61943	0.925614	0.980954	NF2/RUNX1/KIRREL1/TEN1/ITGA6
GO:0042692	muscle cell differentiation	33	0.0168067	0.0339157	0.495544	0.927811	0.981674	TSC1/LMNA
GO:1901615	organic hydroxy compound metabolic process	33	0.0168067	0.0339157	0.495544	0.927811	0.981674	PTEN/PIAS4
GO:0048812	neuron projection morphogenesis	56	0.0336134	0.057554	0.584034	0.929462	0.982617	GSK3B/USP9X/PTEN/APC2
GO:0044281	small molecule metabolic process	127	0.092437	0.130524	0.708198	0.933159	0.984144	GSK3B/PARP1/BRCA1/GPX4/PTEN/ZBTB7A/FOXK1/EP300/GSTP1/PIAS4/ATR
GO:0030030	cell projection organization	108	0.0756303	0.110997	0.681373	0.934633	0.984144	GSK3B/USP9X/TEN1/PTEN/TSC1/EP300/ERCC6/ITGA6/APC2
GO:0006811	ion transport	78	0.0504202	0.0801644	0.628959	0.934786	0.984144	CYB5R4/CAB39/CUL5/PTEN/TSC1/APC2
GO:0042060	wound healing	34	0.0168067	0.0349435	0.480969	0.935304	0.984144	PTEN/NF1
GO:0043269	regulation of ion transport	34	0.0168067	0.0349435	0.480969	0.935304	0.984144	CAB39/PTEN
GO:0120039	plasma membrane bounded cell projection morphogenesis	57	0.0336134	0.0585817	0.573787	0.935469	0.984144	GSK3B/USP9X/PTEN/APC2
GO:0048568	embryonic organ development	46	0.0252101	0.0472765	0.533248	0.93638	0.984302	GRHL2/ERCC1/LIG3
GO:0048858	cell projection morphogenesis	58	0.0336134	0.0596095	0.563895	0.941014	0.988145	GSK3B/USP9X/PTEN/APC2
GO:0034976	response to endoplasmic reticulum stress	35	0.0168067	0.0359712	0.467227	0.942063	0.988145	GSK3B/EP300
GO:0071496	cellular response to external stimulus	47	0.0252101	0.0483042	0.521902	0.942327	0.988145	WRN/TSC1/GSTP1
GO:0048878	chemical homeostasis	80	0.0504202	0.0822199	0.613235	0.944372	0.989488	CYB5R4/FBXW7/PARP1/FOXK1/GSTP1/APC2
GO:0019058	viral life cycle	36	0.0168067	0.036999	0.454248	0.948152	0.992645	PCBP1/MPHOSPH8
GO:0034097	response to cytokine	82	0.0504202	0.0842754	0.598278	0.952694	0.99356	GSK3B/BRCA1/GSTP1/PIAS4/KEAP1/STIP1
GO:0055085	transmembrane transport	82	0.0504202	0.0842754	0.598278	0.952694	0.99356	CAB39/CUL5/PTEN/TSC1/TERT/APC2
GO:0042330	taxis	49	0.0252101	0.0503597	0.5006	0.952719	0.99356	TSC2/EP300/GSTP1
GO:0001503	ossification	37	0.0168067	0.0380267	0.441971	0.953634	0.99356	RUNX1/NF1
GO:0048872	homeostasis of number of cells	37	0.0168067	0.0380267	0.441971	0.953634	0.99356	ZBTB7A/FANCC
GO:0060485	mesenchyme development	37	0.0168067	0.0380267	0.441971	0.953634	0.99356	GSK3B/PTEN
GO:0006928	movement of cell or subcellular component	143	0.10084	0.146968	0.686137	0.956188	0.994401	NF2/FBXW7/PAXIP1/ATM/USP9X/PTEN/NF1/GSTP1/LMNA/TERT/ITGA6/APC2
GO:0045087	innate immune response	50	0.0252101	0.0513875	0.490588	0.95724	0.994401	HEXIM1/EP300/XRCC6
GO:0007267	cell-cell signaling	114	0.0756303	0.117163	0.645511	0.957388	0.994401	CYB5R4/PTPA/OTUD5/GSK3B/TSC2/PTEN/PIAS4/TERT/APC2
GO:0003008	system process	104	0.0672269	0.106886	0.628959	0.957591	0.994401	TADA1/GSK3B/PARP1/XRCC1/PTEN/EP300/NF1/LMNA
GO:0032990	cell part morphogenesis	62	0.0336134	0.0637205	0.527514	0.959149	0.994401	GSK3B/USP9X/PTEN/APC2
GO:0034220	ion transmembrane transport	62	0.0336134	0.0637205	0.527514	0.959149	0.994401	CAB39/CUL5/PTEN/APC2
GO:1901698	response to nitrogen compound	125	0.0840336	0.128469	0.654118	0.960549	0.994401	PTPA/GSK3B/PARP1/BRCA1/TSC2/PTEN/RAD54L/TSC1/RECQL5/GSTP1
GO:0030335	positive regulation of cell migration	51	0.0252101	0.0524152	0.480969	0.961357	0.994401	ATM/TERT/ITGA6
GO:2000147	positive regulation of cell motility	51	0.0252101	0.0524152	0.480969	0.961357	0.994401	ATM/TERT/ITGA6
GO:0019725	cellular homeostasis	63	0.0336134	0.0647482	0.519141	0.962805	0.994503	FBXW7/UBE2C/FOXK1/APC2
GO:0007264	small GTPase mediated signal transduction	39	0.0168067	0.0400822	0.419306	0.962993	0.994503	TSC2/NF1
GO:0051272	positive regulation of cellular component movement	52	0.0252101	0.053443	0.471719	0.965103	0.995888	ATM/TERT/ITGA6
GO:0010033	response to organic substance	285	0.226891	0.292909	0.774613	0.966088	0.99611	PTPA/OTUD5/GSK3B/PARP1/SMARCD1/STAG1/BRCA1/CAB39/ATM/XRCC1/USP9X/TSC2/GPX4/PTEN/RAD54L/TSC1/ZBTB7A/EP300/RECQL5/GSTP1/PIAS4/KEAP1/PIAS2/STIP1/TFAP4/ITGA6/ERCC1
GO:0001558	regulation of cell growth	40	0.0168067	0.04111	0.408824	0.966969	0.996224	GSK3B/APC2
GO:0010243	response to organonitrogen compound	118	0.0756303	0.121274	0.623629	0.968389	0.996894	PTPA/GSK3B/PARP1/BRCA1/TSC2/PTEN/TSC1/RECQL5/GSTP1
GO:0048732	gland development	65	0.0336134	0.0668037	0.503167	0.969233	0.996916	FBXW7/PTEN/RB1CC1/NF1
GO:0032940	secretion by cell	41	0.0168067	0.0421377	0.398852	0.970536	0.996916	CYB5R4/GSK3B
GO:0006518	peptide metabolic process	77	0.0420168	0.0791367	0.53094	0.97123	0.996916	DYRK1A/DHX29/GPX4/TSC1/GSTP1
GO:0040017	positive regulation of locomotion	54	0.0252101	0.0554985	0.454248	0.971601	0.996916	ATM/TERT/ITGA6
GO:0032989	cellular component morphogenesis	67	0.0336134	0.0688592	0.488147	0.974621	0.996916	GSK3B/USP9X/PTEN/APC2
GO:0006952	defense response	90	0.0504202	0.0924974	0.545098	0.97596	0.996916	HEXIM1/GPX4/EP300/XRCC6/GSTP1/FANCA
GO:0140352	export from cell	43	0.0168067	0.0441932	0.380301	0.976596	0.996916	CYB5R4/GSK3B
GO:0098542	defense response to other organism	58	0.0252101	0.0596095	0.422921	0.981341	0.996916	HEXIM1/EP300/XRCC6
GO:0034655	nucleobase-containing compound catabolic process	45	0.0168067	0.0462487	0.363399	0.981451	0.996916	MUS81/ATM
GO:0071310	cellular response to organic substance	233	0.168067	0.239466	0.701843	0.983104	0.996916	PTPA/GSK3B/PARP1/SMARCD1/STAG1/BRCA1/ATM/USP9X/TSC2/PTEN/ZBTB7A/EP300/RECQL5/GSTP1/PIAS4/KEAP1/PIAS2/STIP1/TFAP4/ITGA6
GO:0065008	regulation of biological quality	262	0.193277	0.26927	0.717782	0.984562	0.996916	NF2/CYB5R4/FBXW7/GSK3B/PARP1/BARD1/UBE2C/USP9X/TEN1/PTEN/SIRT6/TSC1/ZBTB7A/FOXK1/EP300/RB1CC1/NF1/GSTP1/LMNA/ERCC6/TERT/FANCC/APC2
GO:0044419	biological process involved in interspecies interaction between organisms	106	0.0588235	0.108941	0.539956	0.984668	0.996916	HEXIM1/OTUD5/SAP30/EP300/XRCC6/GSTP1/TFAP4
GO:0009611	response to wounding	47	0.0168067	0.0483042	0.347935	0.98533	0.996916	PTEN/NF1
GO:0019439	aromatic compound catabolic process	47	0.0168067	0.0483042	0.347935	0.98533	0.996916	MUS81/ATM
GO:0044270	cellular nitrogen compound catabolic process	47	0.0168067	0.0483042	0.347935	0.98533	0.996916	MUS81/ATM
GO:0050801	ion homeostasis	47	0.0168067	0.0483042	0.347935	0.98533	0.996916	PARP1/APC2
GO:0043603	cellular amide metabolic process	96	0.0504202	0.0986639	0.511029	0.985932	0.996916	DYRK1A/DHX29/GPX4/TSC1/GSTP1/AGK
GO:0043207	response to external biotic stimulus	85	0.0420168	0.0873587	0.480969	0.986337	0.996916	HEXIM1/OTUD5/EP300/XRCC6/GSTP1
GO:0051707	response to other organism	85	0.0420168	0.0873587	0.480969	0.986337	0.996916	HEXIM1/OTUD5/EP300/XRCC6/GSTP1
GO:0006417	regulation of translation	48	0.0168067	0.049332	0.340686	0.986963	0.996916	DHX29/TSC1
GO:0006935	chemotaxis	48	0.0168067	0.049332	0.340686	0.986963	0.996916	TSC2/GSTP1
GO:0046700	heterocycle catabolic process	48	0.0168067	0.049332	0.340686	0.986963	0.996916	MUS81/ATM
GO:0006810	transport	237	0.168067	0.243577	0.689998	0.987091	0.996916	CYB5R4/FBXW7/ANP32B/GSK3B/BARD1/CAB39/VPS16/CUL5/TSC2/TEN1/PTEN/TSC1/AGK/LMNA/KPNA4/TERT/ATG9A/RNF31/ATR/APC2
GO:0055082	cellular chemical homeostasis	49	0.0168067	0.0503597	0.333733	0.98842	0.996916	FOXK1/APC2
GO:1901361	organic cyclic compound catabolic process	49	0.0168067	0.0503597	0.333733	0.98842	0.996916	MUS81/ATM
GO:1901135	carbohydrate derivative metabolic process	75	0.0336134	0.0770812	0.436078	0.988555	0.996916	PARP1/ZBTB7A/FOXK1/EP300
GO:0046903	secretion	50	0.0168067	0.0513875	0.327059	0.98972	0.996916	CYB5R4/GSK3B
GO:0051234	establishment of localization	250	0.176471	0.256937	0.686824	0.989983	0.996916	CYB5R4/FBXW7/ANP32B/GSK3B/BARD1/CAB39/ATM/VPS16/CUL5/TSC2/TEN1/PTEN/TSC1/AGK/LMNA/KPNA4/TERT/ATG9A/RNF31/ATR/APC2
GO:0010608	posttranscriptional regulation of gene expression	65	0.0252101	0.0668037	0.377376	0.99126	0.996989	DHX29/TSC1/TERT
GO:0016192	vesicle-mediated transport	78	0.0336134	0.0801644	0.419306	0.991595	0.996989	GSK3B/VPS16/TSC2/PTEN
GO:0008284	positive regulation of cell population proliferation	92	0.0420168	0.0945529	0.444373	0.993106	0.997733	RAD51B/PTEN/SIRT6/CDK13/TERT
GO:0009605	response to external stimulus	192	0.117647	0.197328	0.596201	0.995008	0.998098	HEXIM1/OTUD5/TSC2/GPX4/PTEN/WRN/SIRT6/TSC1/FOXK1/EP300/XRCC6/GSTP1/FANCA/ERCC1
GO:0034248	regulation of cellular amide metabolic process	56	0.0168067	0.057554	0.292017	0.995013	0.998098	DHX29/TSC1
GO:0006412	translation	61	0.0168067	0.0626927	0.268081	0.997302	0.999497	DHX29/TSC1
GO:0043604	amide biosynthetic process	78	0.0252101	0.0801644	0.31448	0.998003	0.999497	DHX29/TSC1/AGK
GO:0043043	peptide biosynthetic process	67	0.0168067	0.0688592	0.244074	0.998725	0.999497	DHX29/TSC1
GO:1901566	organonitrogen compound biosynthetic process	140	0.0420168	0.143885	0.292017	0.999967	0.999967	PARP1/DHX29/TSC1/GSTP1/AGK

## Sheet: CPT _ 1 _neg_gobp_enrich
ID	Description	size	real_frac	expected_frac	fold_enrichment	pvalue	p.adjust	geneID
GO:0006310	DNA recombination	105	0.360465	0.107914	3.34031	3.28205833704009e-11	3.63323857910338e-08	RNF8/RAD51B/MUS81/PARP1/MCM4/BRCA1/MRE11/EME1/MCM3/ATM/XRCC1/GEN1/MCM9/SLX1A/SIRT6/RAD54L/FANCB/MSH6/POLQ/CENPX/PAXIP1/PSMC3IP/RMI2/XRCC6/WRN/MSH2/ERCC6/FANCM/RECQL5/RNF168/FANCD2
GO:0006281	DNA repair	189	0.488372	0.194245	2.51421	7.91624521177148e-11	4.38164172471551e-08	RNF8/RAD51B/MUS81/PARP1/MCM4/BRCA1/BARD1/MRE11/EME1/MCM3/ATM/XRCC1/GEN1/MCM9/SLX1A/SIRT6/RAD54L/FANCB/MSH6/POLQ/FANCI/CENPX/PAXIP1/WDHD1/FANCF/RAD18/RMI2/XRCC6/WRN/MSH2/UBE2T/ERCC6/BABAM1/FANCC/FANCM/RECQL5/FANCG/FANCA/ATR/RNF168/FANCD2/ZBTB7A
GO:0006259	DNA metabolic process	233	0.534884	0.239466	2.23366	4.77117251144562e-10	1.76056265672344e-07	RNF8/POLE4/RAD51B/MUS81/PARP1/MCM4/BRCA1/BARD1/POLE3/MRE11/EME1/MCM3/ATM/XRCC1/GEN1/MCM9/TEN1/SLX1A/SIRT6/RAD54L/FANCB/MSH6/POLQ/FANCI/CENPX/PAXIP1/WDHD1/FANCF/PSMC3IP/RAD18/RMI2/XRCC6/WRN/MSH2/UBE2T/ERCC6/BABAM1/FANCC/FANCM/RECQL5/FANCG/FANCA/ATR/RNF168/FANCD2/ZBTB7A
GO:0006974	cellular response to DNA damage stimulus	233	0.523256	0.239466	2.1851	2.02430750511366e-09	5.60227102040207e-07	RNF8/DYRK1A/TIPRL/RAD51B/MUS81/PARP1/MCM4/BRCA1/BARD1/POLE3/MRE11/EME1/MCM3/ATM/XRCC1/GEN1/MCM9/SLX1A/SIRT6/RAD54L/FANCB/MSH6/POLQ/FANCI/CENPX/PAXIP1/WDHD1/FANCF/RAD18/RMI2/XRCC6/WRN/MSH2/UBE2T/ERCC6/BABAM1/FANCC/FANCM/RECQL5/FANCG/FANCA/ATR/RNF168/FANCD2/ZBTB7A
GO:0006302	double-strand break repair	109	0.337209	0.112025	3.01013	3.08031904314548e-09	6.8198263615241e-07	RNF8/RAD51B/MUS81/PARP1/MCM4/BRCA1/MRE11/EME1/MCM3/ATM/XRCC1/GEN1/MCM9/SLX1A/SIRT6/RAD54L/FANCB/POLQ/RMI2/XRCC6/WRN/MSH2/ERCC6/BABAM1/FANCM/RECQL5/RNF168/FANCD2/ZBTB7A
GO:0051276	chromosome organization	172	0.418605	0.176773	2.36804	2.64873794737978e-08	4.88692151291569e-06	RNF8/PARP1/MCM4/STAG2/POLE3/UBE2C/MRE11/MCM3/ATM/XRCC1/FBXW7/GEN1/MCM9/ANP32B/SMARCD1/STAG1/TEN1/SLX1A/CABIN1/SIRT6/RAD54L/POLQ/CENPX/PSMC3IP/RMI2/KDM6A/XRCC6/WRN/MSH2/ERCC6/BABAM1/FANCM/RECQL5/ATR/FANCD2/ZBTB7A
GO:0000724	double-strand break repair via homologous recombination	63	0.232558	0.0647482	3.59173	6.36919935667592e-08	1.00724338397718e-05	RAD51B/MUS81/PARP1/MCM4/BRCA1/MRE11/MCM3/XRCC1/GEN1/MCM9/SLX1A/SIRT6/RAD54L/FANCB/POLQ/RMI2/WRN/ERCC6/FANCM/RECQL5
GO:0000725	recombinational repair	64	0.232558	0.065776	3.53561	8.63131829433458e-08	1.19435866897855e-05	RAD51B/MUS81/PARP1/MCM4/BRCA1/MRE11/MCM3/XRCC1/GEN1/MCM9/SLX1A/SIRT6/RAD54L/FANCB/POLQ/RMI2/WRN/ERCC6/FANCM/RECQL5
GO:0007049	cell cycle	251	0.511628	0.257965	1.98332	1.07877301886464e-07	1.3268908132035e-05	RNF8/TIPRL/RAD51B/PTPA/MUS81/MCM4/STAG2/BRCA1/BARD1/UBE2C/MRE11/EME1/DBF4/MCM3/ATM/NF2/FBXW7/GEN1/TSC2/STAG1/PTEN/RAD54L/TSC1/PPM1G/MSH6/FANCI/CENPX/PAXIP1/CUL5/WDHD1/PSMC3IP/RB1CC1/RMI2/WRN/LMNA/MSH2/ERCC6/MNT/BABAM1/FANCM/RECQL5/FANCA/ATR/FANCD2
GO:0007059	chromosome segregation	56	0.209302	0.057554	3.63663	2.6895650524001e-07	2.97734851300692e-05	MUS81/STAG2/BRCA1/UBE2C/MRE11/EME1/ATM/FBXW7/GEN1/STAG1/RAD54L/CENPX/PSMC3IP/RAD18/RMI2/FANCM/RECQL5/FANCD2
GO:0036297	interstrand cross-link repair	27	0.139535	0.0277492	5.02842	6.23892924519241e-07	6.27863152220727e-05	RNF8/MCM9/FANCB/MSH6/FANCF/FANCC/FANCM/FANCG/FANCA/ATR/RNF168/FANCD2
GO:0022402	cell cycle process	189	0.395349	0.194245	2.03531	4.47330388251476e-06	0.000403277	TIPRL/RAD51B/PTPA/MUS81/MCM4/STAG2/BRCA1/UBE2C/MRE11/EME1/DBF4/MCM3/ATM/FBXW7/GEN1/STAG1/PTEN/RAD54L/MSH6/CENPX/PAXIP1/CUL5/PSMC3IP/RMI2/WRN/LMNA/MSH2/ERCC6/BABAM1/FANCM/RECQL5/FANCA/ATR/FANCD2
GO:0098813	nuclear chromosome segregation	48	0.174419	0.049332	3.53561	4.73586582617139e-06	0.000403277	MUS81/STAG2/UBE2C/MRE11/EME1/ATM/FBXW7/GEN1/STAG1/RAD54L/CENPX/PSMC3IP/RMI2/FANCM/FANCD2
GO:0051052	regulation of DNA metabolic process	97	0.255814	0.0996917	2.56605	8.7813285645773e-06	0.000694352	RNF8/PARP1/BRCA1/MRE11/ATM/XRCC1/TEN1/SLX1A/SIRT6/RAD54L/FANCB/MSH6/POLQ/PAXIP1/RMI2/WRN/MSH2/ERCC6/BABAM1/RECQL5/ATR/RNF168
GO:0031297	replication fork processing	15	0.0930233	0.0154162	6.03411	1.04676401958883e-05	0.000772512	MRE11/EME1/GEN1/RAD54L/CENPX/WRN/FANCM/ATR
GO:0051054	positive regulation of DNA metabolic process	64	0.197674	0.065776	3.00527	1.22253982692429e-05	0.000845845	RNF8/PARP1/BRCA1/MRE11/ATM/XRCC1/SLX1A/SIRT6/RAD54L/FANCB/PAXIP1/WRN/MSH2/ERCC6/BABAM1/ATR/RNF168
GO:0045005	DNA-dependent DNA replication maintenance of fidelity	20	0.104651	0.020555	5.09128	1.63710751544995e-05	0.000935274	MRE11/EME1/GEN1/MCM9/RAD54L/CENPX/WRN/FANCM/ATR
GO:0006261	DNA-dependent DNA replication	59	0.186047	0.0606372	3.06819	1.72929389165485e-05	0.000935274	MCM4/POLE3/MRE11/EME1/DBF4/MCM3/GEN1/MCM9/RAD54L/POLQ/CENPX/WDHD1/WRN/FANCM/RECQL5/ATR
GO:0000018	regulation of DNA recombination	30	0.127907	0.0308325	4.14845	1.8557134050177e-05	0.000935274	PARP1/MRE11/SIRT6/FANCB/MSH6/POLQ/PAXIP1/RMI2/MSH2/ERCC6/RECQL5
GO:0007131	reciprocal meiotic recombination	25	0.116279	0.0256937	4.52558	1.88957866139066e-05	0.000935274	RAD51B/MUS81/MRE11/EME1/ATM/RAD54L/CENPX/PSMC3IP/FANCM/FANCD2
GO:0035825	homologous recombination	25	0.116279	0.0256937	4.52558	1.88957866139066e-05	0.000935274	RAD51B/MUS81/MRE11/EME1/ATM/RAD54L/CENPX/PSMC3IP/FANCM/FANCD2
GO:0140527	reciprocal homologous recombination	25	0.116279	0.0256937	4.52558	1.88957866139066e-05	0.000935274	RAD51B/MUS81/MRE11/EME1/ATM/RAD54L/CENPX/PSMC3IP/FANCM/FANCD2
GO:0031398	positive regulation of protein ubiquitination	16	0.0930233	0.016444	5.65698	1.94320717433506e-05	0.000935274	BRCA1/UBE2C/FBXW7/PTEN/FANCI/CENPX/PAXIP1/FANCM
GO:0140013	meiotic nuclear division	31	0.127907	0.0318602	4.01463	2.66942977892257e-05	0.00118202	RAD51B/MUS81/MRE11/EME1/ATM/RAD54L/CENPX/PSMC3IP/FANCM/FANCA/FANCD2
GO:2001022	positive regulation of response to DNA damage stimulus	31	0.127907	0.0318602	4.01463	2.66942977892257e-05	0.00118202	RNF8/PARP1/BRCA1/ATM/XRCC1/FANCB/PAXIP1/ERCC6/BABAM1/ATR/RNF168
GO:0051321	meiotic cell cycle	43	0.151163	0.0441932	3.4205	3.34896952086172e-05	0.00142589	RAD51B/MUS81/STAG2/MRE11/EME1/ATM/RAD54L/MSH6/CENPX/PSMC3IP/FANCM/FANCA/FANCD2
GO:1903046	meiotic cell cycle process	38	0.139535	0.0390545	3.57283	4.28546245246789e-05	0.00175704	RAD51B/MUS81/MRE11/EME1/ATM/RAD54L/MSH6/CENPX/PSMC3IP/FANCM/FANCA/FANCD2
GO:0061982	meiosis I cell cycle process	33	0.127907	0.0339157	3.77132	5.2549164934713e-05	0.00207757	RAD51B/MUS81/MRE11/EME1/ATM/RAD54L/MSH6/CENPX/PSMC3IP/FANCM/FANCD2
GO:2001020	regulation of response to DNA damage stimulus	67	0.186047	0.0688592	2.70184	9.82634394782622e-05	0.00375095	RNF8/DYRK1A/PARP1/BRCA1/ATM/XRCC1/SIRT6/FANCB/POLQ/PAXIP1/RMI2/ERCC6/BABAM1/RECQL5/ATR/RNF168
GO:0007127	meiosis I	30	0.116279	0.0308325	3.77132	0.000119522	0.00441037	RAD51B/MUS81/MRE11/EME1/ATM/RAD54L/CENPX/PSMC3IP/FANCM/FANCD2
GO:0010212	response to ionizing radiation	55	0.162791	0.0565262	2.87992	0.000136114	0.00486058	RNF8/PARP1/BRCA1/ATM/RAD54L/PAXIP1/XRCC6/WRN/MSH2/ERCC6/BABAM1/ATR/RNF168/FANCD2
GO:0006282	regulation of DNA repair	43	0.139535	0.0441932	3.15738	0.000167161	0.00578274	RNF8/PARP1/BRCA1/XRCC1/SIRT6/FANCB/POLQ/RMI2/ERCC6/BABAM1/RECQL5/RNF168
GO:0010569	regulation of double-strand break repair via homologous recombination	16	0.0813953	0.016444	4.94985	0.000196754	0.0063817	PARP1/SIRT6/FANCB/POLQ/RMI2/ERCC6/RECQL5
GO:0042770	signal transduction in response to DNA damage	57	0.162791	0.0585817	2.77887	0.000207312	0.0063817	DYRK1A/TIPRL/MUS81/BRCA1/MRE11/EME1/ATM/RAD54L/PAXIP1/MSH2/ERCC6/BABAM1/ATR/FANCD2
GO:0051304	chromosome separation	21	0.0930233	0.0215827	4.31008	0.000211727	0.0063817	MUS81/UBE2C/EME1/ATM/GEN1/CENPX/FANCM/RECQL5
GO:1903322	positive regulation of protein modification by small protein conjugation or removal	21	0.0930233	0.0215827	4.31008	0.000211727	0.0063817	BRCA1/UBE2C/FBXW7/PTEN/FANCI/CENPX/PAXIP1/FANCM
GO:0051053	negative regulation of DNA metabolic process	44	0.139535	0.045221	3.08562	0.0002133	0.0063817	PARP1/ATM/XRCC1/TEN1/SLX1A/FANCB/MSH6/POLQ/RMI2/MSH2/ERCC6/RECQL5
GO:0071103	DNA conformation change	51	0.151163	0.0524152	2.88395	0.000240273	0.00699954	RNF8/MCM4/MRE11/MCM3/MCM9/ANP32B/CABIN1/RAD54L/POLQ/XRCC6/WRN/FANCM/RECQL5
GO:0000280	nuclear division	65	0.174419	0.0668037	2.61091	0.000255607	0.00707392	RAD51B/MUS81/STAG2/UBE2C/MRE11/EME1/ATM/GEN1/STAG1/RAD54L/CENPX/PSMC3IP/FANCM/FANCA/FANCD2
GO:0048285	organelle fission	65	0.174419	0.0668037	2.61091	0.000255607	0.00707392	RAD51B/MUS81/STAG2/UBE2C/MRE11/EME1/ATM/GEN1/STAG1/RAD54L/CENPX/PSMC3IP/FANCM/FANCA/FANCD2
GO:0045739	positive regulation of DNA repair	22	0.0930233	0.0226105	4.11416	0.000308852	0.00833902	RNF8/PARP1/BRCA1/XRCC1/FANCB/ERCC6/BABAM1/RNF168
GO:1901987	regulation of cell cycle phase transition	89	0.209302	0.0914697	2.28822	0.000347472	0.00915838	TIPRL/RAD51B/MUS81/BRCA1/UBE2C/MRE11/EME1/DBF4/ATM/FBXW7/GEN1/PTEN/PAXIP1/MSH2/ERCC6/BABAM1/ATR/FANCD2
GO:0000819	sister chromatid segregation	28	0.104651	0.028777	3.63663	0.00037042	0.00931944	STAG2/UBE2C/MRE11/ATM/FBXW7/GEN1/STAG1/RAD54L/RMI2
GO:0032204	regulation of telomere maintenance	28	0.104651	0.028777	3.63663	0.00037042	0.00931944	PARP1/MRE11/ATM/XRCC1/TEN1/SLX1A/SIRT6/RAD54L/ATR
GO:0031399	regulation of protein modification process	176	0.325581	0.180884	1.79995	0.000495648	0.0121929	DYRK1A/TIPRL/PTPA/GSK3B/BRCA1/UBE2C/MRE11/DBF4/XRCC1/NF2/FBXW7/TSC2/STAG1/TEN1/PTEN/RAD54L/TSC1/FANCI/CENPX/PAXIP1/RB1CC1/NF1/PPP6R3/CAB39/XRCC6/LMNA/ERCC6/FANCM
GO:0033044	regulation of chromosome organization	48	0.139535	0.049332	2.82849	0.000522454	0.012573	PARP1/UBE2C/MRE11/ATM/XRCC1/GEN1/TEN1/SLX1A/SIRT6/RAD54L/RMI2/ATR
GO:0000077	DNA damage checkpoint signaling	42	0.127907	0.0431655	2.96318	0.000592922	0.0139247	TIPRL/MUS81/BRCA1/MRE11/EME1/ATM/MSH2/ERCC6/BABAM1/ATR/FANCD2
GO:0006260	DNA replication	85	0.197674	0.0873587	2.26279	0.000603781	0.0139247	MCM4/POLE3/MRE11/EME1/DBF4/MCM3/GEN1/MCM9/RAD54L/POLQ/CENPX/WDHD1/RMI2/WRN/FANCM/RECQL5/ATR
GO:0032392	DNA geometric change	36	0.116279	0.036999	3.14276	0.00064558	0.0142931	MCM4/MRE11/MCM3/MCM9/RAD54L/POLQ/XRCC6/WRN/FANCM/RECQL5
GO:0032508	DNA duplex unwinding	36	0.116279	0.036999	3.14276	0.00064558	0.0142931	MCM4/MRE11/MCM3/MCM9/RAD54L/POLQ/XRCC6/WRN/FANCM/RECQL5
GO:0051129	negative regulation of cellular component organization	78	0.186047	0.0801644	2.32081	0.000665859	0.0144531	DYRK1A/GSK3B/PARP1/BRCA1/ATM/XRCC1/GEN1/TSC2/STAG1/TEN1/PTEN/SLX1A/RAD54L/TSC1/LMNA/ATR
GO:0006470	protein dephosphorylation	19	0.0813953	0.0195272	4.1683	0.000694226	0.014779	TIPRL/PTPA/GSK3B/PTEN/TSC1/PPM1G/PPP6R3
GO:0031396	regulation of protein ubiquitination	25	0.0930233	0.0256937	3.62047	0.000835735	0.0174558	BRCA1/UBE2C/FBXW7/PTEN/FANCI/CENPX/PAXIP1/FANCM
GO:0009628	response to abiotic stimulus	155	0.290698	0.159301	1.82483	0.00090408	0.0184909	RNF8/CYB5R4/GSK3B/PARP1/BRCA1/ATM/XRCC1/PTEN/RAD54L/TSC1/MSH6/POLQ/PAXIP1/NF1/CAB39/XRCC6/WRN/LMNA/MSH2/ERCC6/BABAM1/FANCG/ATR/RNF168/FANCD2
GO:0044770	cell cycle phase transition	104	0.22093	0.106886	2.06697	0.000924335	0.0184909	TIPRL/RAD51B/MUS81/BRCA1/UBE2C/MRE11/EME1/DBF4/ATM/FBXW7/GEN1/PTEN/PAXIP1/CUL5/MSH2/ERCC6/BABAM1/ATR/FANCD2
GO:0051172	negative regulation of nitrogen compound metabolic process	249	0.406977	0.25591	1.59031	0.000935403	0.0184909	RNF8/DYRK1A/TIPRL/PTPA/GSK3B/PARP1/BRCA1/BARD1/ATM/XRCC1/NF2/TADA1/TSC2/STAG1/TEN1/PTEN/SLX1A/SIRT6/RAD54L/TSC1/FANCB/MSH6/POLQ/RUNX1/SAP30/NF1/RMI2/XRCC6/MSH2/ERCC6/MNT/RECQL5/ATR/RNF168/ZBTB7A
GO:0045132	meiotic chromosome segregation	20	0.0813953	0.020555	3.95988	0.000992011	0.0192659	MUS81/MRE11/EME1/CENPX/PSMC3IP/FANCM/FANCD2
GO:0031570	DNA integrity checkpoint signaling	45	0.127907	0.0462487	2.76563	0.00112318	0.0214372	TIPRL/MUS81/BRCA1/MRE11/EME1/ATM/MSH2/ERCC6/BABAM1/ATR/FANCD2
GO:0009314	response to radiation	98	0.209302	0.100719	2.07807	0.00121313	0.0225222	RNF8/PARP1/BRCA1/ATM/RAD54L/MSH6/POLQ/PAXIP1/NF1/XRCC6/WRN/MSH2/ERCC6/BABAM1/FANCG/ATR/RNF168/FANCD2
GO:0080135	regulation of cellular response to stress	123	0.244186	0.126413	1.93165	0.00122072	0.0225222	RNF8/DYRK1A/GSK3B/PARP1/BRCA1/ATM/XRCC1/FBXW7/PTEN/SIRT6/TSC1/FANCB/POLQ/PAXIP1/RB1CC1/RMI2/ERCC6/BABAM1/RECQL5/ATR/RNF168
GO:0035304	regulation of protein dephosphorylation	11	0.0581395	0.0113052	5.14271	0.00145189	0.0263482	TIPRL/PTPA/GSK3B/TSC1/PPP6R3
GO:0001952	regulation of cell-matrix adhesion	16	0.0697674	0.016444	4.24273	0.00155903	0.0273944	PTPA/GSK3B/NF2/PTEN/TSC1/NF1
GO:0045910	negative regulation of DNA recombination	16	0.0697674	0.016444	4.24273	0.00155903	0.0273944	FANCB/MSH6/POLQ/RMI2/MSH2/RECQL5
GO:0010605	negative regulation of macromolecule metabolic process	286	0.44186	0.293936	1.50325	0.00162236	0.0275318	RNF8/DYRK1A/TIPRL/PTPA/GSK3B/PARP1/BRCA1/BARD1/POLE3/ATM/XRCC1/NF2/TADA1/FBXW7/OTUD5/TSC2/STAG1/TEN1/PTEN/SLX1A/SIRT6/RAD54L/TSC1/FANCB/MSH6/POLQ/RUNX1/SAP30/NF1/RMI2/XRCC6/MSH2/ERCC6/MNT/RECQL5/ATR/RNF168/ZBTB7A
GO:0051726	regulation of cell cycle	170	0.302326	0.174717	1.73037	0.001628	0.0275318	TIPRL/RAD51B/MUS81/BRCA1/BARD1/UBE2C/MRE11/EME1/DBF4/ATM/NF2/FBXW7/GEN1/TSC2/PTEN/RAD54L/TSC1/PPM1G/PAXIP1/RMI2/MSH2/ERCC6/MNT/BABAM1/ATR/FANCD2
GO:0000075	cell cycle checkpoint signaling	54	0.139535	0.0554985	2.51421	0.00164146	0.0275318	TIPRL/MUS81/BRCA1/MRE11/EME1/ATM/GEN1/MSH2/ERCC6/BABAM1/ATR/FANCD2
GO:0044773	mitotic DNA damage checkpoint signaling	28	0.0930233	0.028777	3.23256	0.00192178	0.0317524	MUS81/BRCA1/MRE11/EME1/ATM/MSH2/BABAM1/FANCD2
GO:0021766	hippocampus development	12	0.0581395	0.012333	4.71415	0.00231682	0.0371698	GSK3B/XRCC1/NF2/PTEN/TSC1
GO:0035303	regulation of dephosphorylation	12	0.0581395	0.012333	4.71415	0.00231682	0.0371698	TIPRL/PTPA/GSK3B/TSC1/PPP6R3
GO:0031324	negative regulation of cellular metabolic process	271	0.418605	0.27852	1.50296	0.00238781	0.0377615	RNF8/DYRK1A/TIPRL/PTPA/GSK3B/PARP1/BRCA1/BARD1/ATM/XRCC1/NF2/TADA1/FBXW7/TSC2/STAG1/TEN1/PTEN/SLX1A/SIRT6/RAD54L/TSC1/FANCB/MSH6/POLQ/RUNX1/SAP30/NF1/RMI2/XRCC6/MSH2/ERCC6/MNT/RECQL5/ATR/RNF168/ZBTB7A
GO:0044774	mitotic DNA integrity checkpoint signaling	29	0.0930233	0.0298047	3.12109	0.002464	0.0381311	MUS81/BRCA1/MRE11/EME1/ATM/MSH2/BABAM1/FANCD2
GO:0010564	regulation of cell cycle process	121	0.232558	0.124358	1.87007	0.00250611	0.0381311	TIPRL/RAD51B/MUS81/BRCA1/UBE2C/MRE11/EME1/DBF4/ATM/FBXW7/GEN1/PTEN/RAD54L/PAXIP1/RMI2/MSH2/ERCC6/BABAM1/ATR/FANCD2
GO:0016311	dephosphorylation	23	0.0813953	0.0236382	3.44338	0.00251452	0.0381311	TIPRL/PTPA/GSK3B/PTEN/TSC1/PPM1G/PPP6R3
GO:0010639	negative regulation of organelle organization	50	0.127907	0.0513875	2.48907	0.00284218	0.0425175	DYRK1A/PARP1/BRCA1/ATM/XRCC1/GEN1/TSC2/TEN1/SLX1A/RAD54L/LMNA
GO:0010948	negative regulation of cell cycle process	73	0.162791	0.0750257	2.1698	0.00301565	0.044511	TIPRL/MUS81/BRCA1/MRE11/EME1/ATM/GEN1/PTEN/RAD54L/MSH2/ERCC6/BABAM1/ATR/FANCD2
GO:1901988	negative regulation of cell cycle phase transition	66	0.151163	0.0678314	2.22851	0.00335889	0.0484985	TIPRL/MUS81/BRCA1/MRE11/EME1/ATM/GEN1/PTEN/MSH2/ERCC6/BABAM1/ATR/FANCD2
GO:0007093	mitotic cell cycle checkpoint signaling	37	0.104651	0.0380267	2.75204	0.00340878	0.0484985	MUS81/BRCA1/MRE11/EME1/ATM/GEN1/MSH2/BABAM1/FANCD2
GO:0007062	sister chromatid cohesion	13	0.0581395	0.0133607	4.35152	0.00350486	0.0484985	STAG2/MRE11/FBXW7/STAG1/RAD54L
GO:0051983	regulation of chromosome segregation	13	0.0581395	0.0133607	4.35152	0.00350486	0.0484985	UBE2C/ATM/GEN1/RAD18/RMI2
GO:2000780	negative regulation of double-strand break repair	13	0.0581395	0.0133607	4.35152	0.00350486	0.0484985	FANCB/POLQ/RMI2/ERCC6/RECQL5
GO:0033043	regulation of organelle organization	125	0.232558	0.128469	1.81023	0.00377919	0.0516489	DYRK1A/GSK3B/PARP1/BRCA1/UBE2C/MRE11/ATM/XRCC1/NF2/FBXW7/GEN1/TSC2/TEN1/SLX1A/SIRT6/RAD54L/TSC1/RMI2/LMNA/ATR
GO:0043085	positive regulation of catalytic activity	134	0.244186	0.137718	1.77308	0.00384069	0.0518493	PTPA/GSK3B/UBE2C/MRE11/DBF4/XRCC1/FBXW7/ANP32B/TSC2/TEN1/PTEN/TSC1/CCS/MSH6/NF1/CAB39/XRCC6/WRN/MSH2/ERCC6/ATR
GO:0080134	regulation of response to stress	162	0.27907	0.166495	1.67614	0.00413577	0.0549726	RNF8/DYRK1A/GSK3B/PARP1/BRCA1/ATM/XRCC1/FBXW7/PTEN/SIRT6/TSC1/FANCB/POLQ/PAXIP1/RB1CC1/RMI2/XRCC6/LMNA/ERCC6/BABAM1/RECQL5/FANCA/ATR/RNF168
GO:1903047	mitotic cell cycle process	126	0.232558	0.129496	1.79587	0.00417136	0.0549726	RAD51B/PTPA/MUS81/MCM4/STAG2/BRCA1/UBE2C/MRE11/EME1/DBF4/MCM3/ATM/GEN1/STAG1/PTEN/RAD54L/CUL5/MSH2/BABAM1/FANCD2
GO:1903320	regulation of protein modification by small protein conjugation or removal	32	0.0930233	0.032888	2.82849	0.00483357	0.0629502	BRCA1/UBE2C/FBXW7/PTEN/FANCI/CENPX/PAXIP1/FANCM
GO:0000278	mitotic cell cycle	146	0.255814	0.150051	1.70484	0.0050683	0.0645894	RAD51B/PTPA/MUS81/MCM4/STAG2/BRCA1/UBE2C/MRE11/EME1/DBF4/MCM3/ATM/GEN1/STAG1/PTEN/RAD54L/CUL5/WDHD1/MSH2/BABAM1/RECQL5/FANCD2
GO:0045911	positive regulation of DNA recombination	14	0.0581395	0.0143885	4.0407	0.00507613	0.0645894	PARP1/FANCB/PAXIP1/MSH2/ERCC6
GO:0010332	response to gamma radiation	26	0.0813953	0.0267215	3.04606	0.00541019	0.0665453	PARP1/ATM/XRCC6/WRN/ERCC6/ATR/FANCD2
GO:2000779	regulation of double-strand break repair	26	0.0813953	0.0267215	3.04606	0.00541019	0.0665453	PARP1/SIRT6/FANCB/POLQ/RMI2/ERCC6/RECQL5
GO:2001251	negative regulation of chromosome organization	26	0.0813953	0.0267215	3.04606	0.00541019	0.0665453	PARP1/ATM/XRCC1/GEN1/TEN1/SLX1A/RAD54L
GO:0032206	positive regulation of telomere maintenance	20	0.0697674	0.020555	3.39419	0.00563958	0.0686046	MRE11/ATM/SLX1A/SIRT6/RAD54L/ATR
GO:0000723	telomere maintenance	55	0.127907	0.0565262	2.26279	0.00625981	0.0753219	PARP1/MRE11/ATM/XRCC1/TEN1/SLX1A/SIRT6/RAD54L/XRCC6/WRN/ATR
GO:0002285	lymphocyte activation involved in immune response	27	0.0813953	0.0277492	2.93325	0.00678627	0.0799191	RNF8/TADA1/TSC1/MSH6/PAXIP1/MSH2/RNF168
GO:2001021	negative regulation of response to DNA damage stimulus	27	0.0813953	0.0277492	2.93325	0.00678627	0.0799191	DYRK1A/XRCC1/FANCB/POLQ/RMI2/ERCC6/RECQL5
GO:0021761	limbic system development	15	0.0581395	0.0154162	3.77132	0.00709011	0.0817408	GSK3B/XRCC1/NF2/PTEN/TSC1
GO:0045738	negative regulation of DNA repair	15	0.0581395	0.0154162	3.77132	0.00709011	0.0817408	FANCB/POLQ/RMI2/ERCC6/RECQL5
GO:0032200	telomere organization	56	0.127907	0.057554	2.22238	0.0072277	0.0817408	PARP1/MRE11/ATM/XRCC1/TEN1/SLX1A/SIRT6/RAD54L/XRCC6/WRN/ATR
GO:0051246	regulation of protein metabolic process	277	0.406977	0.284687	1.42956	0.00723631	0.0817408	DYRK1A/TIPRL/PTPA/GSK3B/BRCA1/BARD1/UBE2C/MRE11/DBF4/XRCC1/NF2/TADA1/FBXW7/ANP32B/TSC2/STAG1/TEN1/PTEN/SIRT6/RAD54L/TSC1/RUNX1/FANCI/CENPX/PAXIP1/RB1CC1/NF1/PPP6R3/CAB39/SUMO2/XRCC6/LMNA/ERCC6/FANCM/ATR
GO:0021543	pallium development	21	0.0697674	0.0215827	3.23256	0.00734255	0.0821031	GSK3B/XRCC1/NF2/PTEN/TSC1/NF1
GO:0010563	negative regulation of phosphorus metabolic process	42	0.104651	0.0431655	2.42442	0.00841838	0.0922688	TIPRL/PTPA/GSK3B/PARP1/NF2/TSC2/STAG1/PTEN/NF1
GO:0045936	negative regulation of phosphate metabolic process	42	0.104651	0.0431655	2.42442	0.00841838	0.0922688	TIPRL/PTPA/GSK3B/PARP1/NF2/TSC2/STAG1/PTEN/NF1
GO:0032268	regulation of cellular protein metabolic process	260	0.383721	0.267215	1.436	0.00899219	0.0975917	DYRK1A/TIPRL/PTPA/GSK3B/BRCA1/UBE2C/MRE11/DBF4/XRCC1/NF2/TADA1/FBXW7/ANP32B/TSC2/STAG1/TEN1/PTEN/SIRT6/RAD54L/TSC1/FANCI/CENPX/PAXIP1/RB1CC1/NF1/PPP6R3/CAB39/SUMO2/XRCC6/LMNA/ERCC6/FANCM/ATR
GO:0044093	positive regulation of molecular function	172	0.27907	0.176773	1.57869	0.0093141	0.099948	PTPA/GSK3B/PARP1/UBE2C/MRE11/DBF4/XRCC1/FBXW7/ANP32B/TSC2/TEN1/PTEN/TSC1/CCS/MSH6/NF1/CAB39/XRCC6/WRN/MSH2/ERCC6/RNF31/ATR/ZBTB7A
GO:0034728	nucleosome organization	22	0.0697674	0.0226105	3.08562	0.00938987	0.099948	RNF8/POLE3/ANP32B/SMARCD1/CABIN1/RAD54L
GO:0006338	chromatin remodeling	43	0.104651	0.0441932	2.36804	0.00988317	0.104197	RNF8/POLE3/ANP32B/SMARCD1/CABIN1/RAD54L/KDM6A/ERCC6/ZBTB7A
GO:0007095	mitotic G2 DNA damage checkpoint signaling	11	0.0465116	0.0113052	4.11416	0.011599	0.120001	BRCA1/MRE11/ATM/BABAM1
GO:0033045	regulation of sister chromatid segregation	11	0.0465116	0.0113052	4.11416	0.011599	0.120001	UBE2C/ATM/GEN1/RMI2
GO:0002204	somatic recombination of immunoglobulin genes involved in immune response	17	0.0581395	0.0174717	3.32763	0.0126727	0.124148	RNF8/MSH6/PAXIP1/MSH2/RNF168
GO:0002208	somatic diversification of immunoglobulins involved in immune response	17	0.0581395	0.0174717	3.32763	0.0126727	0.124148	RNF8/MSH6/PAXIP1/MSH2/RNF168
GO:0002381	immunoglobulin production involved in immunoglobulin-mediated immune response	17	0.0581395	0.0174717	3.32763	0.0126727	0.124148	RNF8/MSH6/PAXIP1/MSH2/RNF168
GO:0032205	negative regulation of telomere maintenance	17	0.0581395	0.0174717	3.32763	0.0126727	0.124148	PARP1/ATM/XRCC1/TEN1/SLX1A
GO:0045190	isotype switching	17	0.0581395	0.0174717	3.32763	0.0126727	0.124148	RNF8/MSH6/PAXIP1/MSH2/RNF168
GO:1904356	regulation of telomere maintenance via telomere lengthening	17	0.0581395	0.0174717	3.32763	0.0126727	0.124148	PARP1/ATM/TEN1/SLX1A/ATR
GO:0034504	protein localization to nucleus	45	0.104651	0.0462487	2.26279	0.013384	0.129965	GSK3B/PARP1/BARD1/NF2/TADA1/TSC2/WRN/LMNA/ZBTB7A
GO:0031401	positive regulation of protein modification process	121	0.209302	0.124358	1.68307	0.0135617	0.130546	DYRK1A/PTPA/BRCA1/UBE2C/MRE11/DBF4/FBXW7/TEN1/PTEN/FANCI/CENPX/PAXIP1/RB1CC1/CAB39/XRCC6/LMNA/ERCC6/FANCM
GO:0048585	negative regulation of response to stimulus	159	0.255814	0.163412	1.56545	0.0145654	0.138668	DYRK1A/GSK3B/BRCA1/ATM/XRCC1/NF2/FBXW7/OTUD5/TSC2/STAG1/PTEN/TSC1/FANCB/POLQ/RB1CC1/NF1/RMI2/LMNA/ERCC6/MNT/RECQL5/ZBTB7A
GO:0010833	telomere maintenance via telomere lengthening	24	0.0697674	0.024666	2.82849	0.014656	0.138668	PARP1/MRE11/ATM/TEN1/SLX1A/ATR
GO:0045786	negative regulation of cell cycle	87	0.162791	0.0894142	1.82064	0.0154267	0.144723	TIPRL/MUS81/BRCA1/MRE11/EME1/ATM/GEN1/PTEN/RAD54L/MSH2/ERCC6/BABAM1/ATR/FANCD2
GO:0045930	negative regulation of mitotic cell cycle	54	0.116279	0.0554985	2.09518	0.0158252	0.146161	MUS81/BRCA1/MRE11/EME1/ATM/GEN1/PTEN/MSH2/BABAM1/FANCD2
GO:0000003	reproduction	151	0.244186	0.15519	1.57346	0.0162236	0.146161	RNF8/RAD51B/MUS81/STAG2/MRE11/EME1/ATM/MCM9/PTEN/RAD54L/MSH6/CENPX/PSMC3IP/MSH2/TAF4/FANCC/FANCM/FANCG/FANCA/ATR/FANCD2
GO:0018193	peptidyl-amino acid modification	151	0.244186	0.15519	1.57346	0.0162236	0.146161	DYRK1A/PTPA/GSK3B/PARP1/BRCA1/POLE3/ATM/TAF5L/NF2/TADA1/FBXW7/TEN1/PTEN/RAD54L/PAXIP1/KDM6A/CAB39/SUMO2/LMNA/ERCC6/ATR
GO:0022414	reproductive process	151	0.244186	0.15519	1.57346	0.0162236	0.146161	RNF8/RAD51B/MUS81/STAG2/MRE11/EME1/ATM/MCM9/PTEN/RAD54L/MSH6/CENPX/PSMC3IP/MSH2/TAF4/FANCC/FANCM/FANCG/FANCA/ATR/FANCD2
GO:0071480	cellular response to gamma radiation	12	0.0465116	0.012333	3.77132	0.0162401	0.146161	ATM/XRCC6/WRN/ATR
GO:0006303	double-strand break repair via nonhomologous end joining	39	0.0930233	0.0400822	2.32081	0.0168446	0.150379	RNF8/MRE11/ATM/XRCC1/POLQ/XRCC6/ERCC6/ZBTB7A
GO:0016445	somatic diversification of immunoglobulins	25	0.0697674	0.0256937	2.71535	0.0179404	0.15762	RNF8/MSH6/POLQ/PAXIP1/MSH2/RNF168
GO:1902749	regulation of cell cycle G2/M phase transition	25	0.0697674	0.0256937	2.71535	0.0179404	0.15762	RAD51B/BRCA1/MRE11/ATM/PAXIP1/BABAM1
GO:0044087	regulation of cellular component biogenesis	80	0.151163	0.0822199	1.83852	0.0180965	0.157739	DYRK1A/PTPA/GSK3B/PARP1/BRCA1/ATM/NF2/STAG1/TEN1/PTEN/SLX1A/TSC1/ATR
GO:0045934	negative regulation of nucleobase-containing compound metabolic process	182	0.27907	0.18705	1.49195	0.0189942	0.16427	RNF8/DYRK1A/PARP1/BRCA1/BARD1/ATM/XRCC1/TEN1/SLX1A/SIRT6/RAD54L/FANCB/MSH6/POLQ/RUNX1/SAP30/RMI2/XRCC6/MSH2/ERCC6/MNT/RECQL5/RNF168/ZBTB7A
GO:0018209	peptidyl-serine modification	40	0.0930233	0.04111	2.26279	0.0195579	0.167834	DYRK1A/GSK3B/PARP1/ATM/TEN1/PTEN/CAB39/ATR
GO:0043086	negative regulation of catalytic activity	64	0.127907	0.065776	1.94459	0.0198255	0.168822	TIPRL/PTPA/GSK3B/NF2/TSC2/TEN1/PTEN/CABIN1/TSC1/NF1/ATR
GO:0031400	negative regulation of protein modification process	56	0.116279	0.057554	2.02035	0.020282	0.170732	TIPRL/PTPA/GSK3B/BRCA1/XRCC1/NF2/TSC2/STAG1/PTEN/NF1
GO:0035556	intracellular signal transduction	243	0.348837	0.249743	1.39678	0.0204991	0.170732	DYRK1A/TIPRL/GSK3B/MUS81/PARP1/BRCA1/MRE11/EME1/ATM/NF2/FBXW7/GEN1/OTUD5/TSC2/TEN1/PTEN/RAD54L/TSC1/MSH6/PAXIP1/CUL5/RB1CC1/NF1/CAB39/MSH2/ERCC6/BABAM1/RNF31/ATR/FANCD2
GO:0002312	B cell activation involved in immune response	19	0.0581395	0.0195272	2.97736	0.0206667	0.170732	RNF8/MSH6/PAXIP1/MSH2/RNF168
GO:0006354	DNA-templated transcription, elongation	19	0.0581395	0.0195272	2.97736	0.0206667	0.170732	RNF8/SMARCD1/ERCC6/RECQL5/RNF168
GO:0071824	protein-DNA complex subunit organization	33	0.0813953	0.0339157	2.39993	0.0210343	0.172481	RNF8/POLE3/ANP32B/SMARCD1/CABIN1/RAD54L/CENPX
GO:0002200	somatic diversification of immune receptors	26	0.0697674	0.0267215	2.61091	0.0216995	0.173168	RNF8/MSH6/POLQ/PAXIP1/MSH2/RNF168
GO:0002460	adaptive immune response based on somatic recombination of immune receptors built from immunoglobulin superfamily domains	26	0.0697674	0.0267215	2.61091	0.0216995	0.173168	RNF8/TADA1/MSH6/PAXIP1/MSH2/RNF168
GO:0010810	regulation of cell-substrate adhesion	26	0.0697674	0.0267215	2.61091	0.0216995	0.173168	PTPA/GSK3B/NF2/PTEN/TSC1/NF1
GO:0032784	regulation of DNA-templated transcription, elongation	13	0.0465116	0.0133607	3.48122	0.0219002	0.173168	RNF8/ERCC6/RECQL5/RNF168
GO:0051168	nuclear export	13	0.0465116	0.0133607	3.48122	0.0219002	0.173168	GSK3B/BARD1/ANP32B/TSC1
GO:0050790	regulation of catalytic activity	215	0.313953	0.220966	1.42082	0.0234711	0.184273	TIPRL/PTPA/GSK3B/PARP1/UBE2C/MRE11/DBF4/CCNC/XRCC1/NF2/FBXW7/ANP32B/TSC2/TEN1/PTEN/CABIN1/TSC1/CCS/MSH6/NF1/PPP6R3/CAB39/XRCC6/WRN/MSH2/ERCC6/ATR
GO:0010638	positive regulation of organelle organization	58	0.116279	0.0596095	1.95068	0.0256033	0.197382	GSK3B/MRE11/ATM/NF2/TEN1/SLX1A/SIRT6/RAD54L/TSC1/ATR
GO:0010721	negative regulation of cell development	20	0.0581395	0.020555	2.82849	0.0256758	0.197382	GSK3B/TADA1/FBXW7/PTEN/NF1
GO:0033260	nuclear DNA replication	20	0.0581395	0.020555	2.82849	0.0256758	0.197382	MCM4/DBF4/MCM3/RAD54L/WRN
GO:0019220	regulation of phosphate metabolic process	158	0.244186	0.162384	1.50375	0.0266291	0.201907	TIPRL/PTPA/GSK3B/PARP1/BARD1/MRE11/DBF4/NF2/FBXW7/TSC2/STAG1/TEN1/PTEN/TSC1/RB1CC1/NF1/PPP6R3/CAB39/XRCC6/ERCC6/ZBTB7A
GO:0051174	regulation of phosphorus metabolic process	158	0.244186	0.162384	1.50375	0.0266291	0.201907	TIPRL/PTPA/GSK3B/PARP1/BARD1/MRE11/DBF4/NF2/FBXW7/TSC2/STAG1/TEN1/PTEN/TSC1/RB1CC1/NF1/PPP6R3/CAB39/XRCC6/ERCC6/ZBTB7A
GO:0032270	positive regulation of cellular protein metabolic process	178	0.267442	0.182939	1.46192	0.0276255	0.208037	DYRK1A/PTPA/GSK3B/BRCA1/UBE2C/MRE11/DBF4/FBXW7/ANP32B/TEN1/PTEN/SIRT6/FANCI/CENPX/PAXIP1/RB1CC1/CAB39/SUMO2/XRCC6/LMNA/ERCC6/FANCM/ATR
GO:0051247	positive regulation of protein metabolic process	188	0.27907	0.193217	1.44433	0.0279031	0.208508	DYRK1A/PTPA/GSK3B/BRCA1/BARD1/UBE2C/MRE11/DBF4/FBXW7/ANP32B/TEN1/PTEN/SIRT6/FANCI/CENPX/PAXIP1/RB1CC1/CAB39/SUMO2/XRCC6/LMNA/ERCC6/FANCM/ATR
GO:0002250	adaptive immune response	35	0.0813953	0.0359712	2.26279	0.0286128	0.208508	RNF8/TADA1/TSC1/MSH6/PAXIP1/MSH2/RNF168
GO:0007272	ensheathment of neurons	14	0.0465116	0.0143885	3.23256	0.0286299	0.208508	TADA1/PTEN/TSC1/NF1
GO:0008366	axon ensheathment	14	0.0465116	0.0143885	3.23256	0.0286299	0.208508	TADA1/PTEN/TSC1/NF1
GO:0042552	myelination	14	0.0465116	0.0143885	3.23256	0.0286299	0.208508	TADA1/PTEN/TSC1/NF1
GO:0030098	lymphocyte differentiation	43	0.0930233	0.0441932	2.10492	0.0295635	0.213384	ATM/TADA1/TSC1/RUNX1/XRCC6/MSH2/FANCA/ZBTB7A
GO:0043933	protein-containing complex subunit organization	150	0.232558	0.154162	1.50853	0.0296848	0.213384	RNF8/DYRK1A/GSK3B/PARP1/POLE3/UBE2C/ATM/ANP32B/SMARCD1/STAG1/TEN1/CABIN1/RAD54L/POLQ/CENPX/KCTD5/KHDC4/FANCC/FANCA/ATR
GO:0002377	immunoglobulin production	28	0.0697674	0.028777	2.42442	0.0307475	0.215933	RNF8/MSH6/POLQ/PAXIP1/MSH2/RNF168
GO:2001252	positive regulation of chromosome organization	28	0.0697674	0.028777	2.42442	0.0307475	0.215933	MRE11/ATM/SLX1A/SIRT6/RAD54L/ATR
GO:0016064	immunoglobulin mediated immune response	21	0.0581395	0.0215827	2.6938	0.0314049	0.215933	RNF8/MSH6/PAXIP1/MSH2/RNF168
GO:0019724	B cell mediated immunity	21	0.0581395	0.0215827	2.6938	0.0314049	0.215933	RNF8/MSH6/PAXIP1/MSH2/RNF168
GO:0030330	DNA damage response, signal transduction by p53 class mediator	21	0.0581395	0.0215827	2.6938	0.0314049	0.215933	DYRK1A/ATM/RAD54L/PAXIP1/ATR
GO:0031929	TOR signaling	21	0.0581395	0.0215827	2.6938	0.0314049	0.215933	TIPRL/ATM/OTUD5/TSC2/TSC1
GO:0044786	cell cycle DNA replication	21	0.0581395	0.0215827	2.6938	0.0314049	0.215933	MCM4/DBF4/MCM3/RAD54L/WRN
GO:0002521	leukocyte differentiation	60	0.116279	0.061665	1.88566	0.0318713	0.217787	PARP1/ATM/TADA1/FBXW7/TSC1/RUNX1/XRCC6/MSH2/FANCA/ZBTB7A
GO:0002263	cell activation involved in immune response	36	0.0813953	0.036999	2.19994	0.0330232	0.221556	RNF8/TADA1/TSC1/MSH6/PAXIP1/MSH2/RNF168
GO:0002366	leukocyte activation involved in immune response	36	0.0813953	0.036999	2.19994	0.0330232	0.221556	RNF8/TADA1/TSC1/MSH6/PAXIP1/MSH2/RNF168
GO:0043254	regulation of protein-containing complex assembly	36	0.0813953	0.036999	2.19994	0.0330232	0.221556	DYRK1A/GSK3B/PARP1/ATM/STAG1/TEN1/ATR
GO:0044092	negative regulation of molecular function	96	0.162791	0.0986639	1.64995	0.0346822	0.231285	TIPRL/PTPA/GSK3B/NF2/FBXW7/TSC2/TEN1/PTEN/CABIN1/TSC1/PAXIP1/NF1/CAB39/ATR
GO:0007160	cell-matrix adhesion	29	0.0697674	0.0298047	2.34082	0.036082	0.237754	PTPA/GSK3B/NF2/PTEN/TSC1/NF1
GO:0021537	telencephalon development	29	0.0697674	0.0298047	2.34082	0.036082	0.237754	GSK3B/XRCC1/NF2/PTEN/TSC1/NF1
GO:0006368	transcription elongation from RNA polymerase II promoter	15	0.0465116	0.0154162	3.01705	0.0364625	0.23884	RNF8/SMARCD1/RECQL5/RNF168
GO:0000226	microtubule cytoskeleton organization	53	0.104651	0.0544707	1.92124	0.0369667	0.240719	DYRK1A/PTPA/GSK3B/STAG2/BRCA1/GEN1/STAG1/RAD54L/LMNA
GO:0016447	somatic recombination of immunoglobulin gene segments	22	0.0581395	0.0226105	2.57135	0.0378799	0.245223	RNF8/MSH6/PAXIP1/MSH2/RNF168
GO:0033365	protein localization to organelle	107	0.174419	0.109969	1.58607	0.0399886	0.257368	GSK3B/PARP1/BARD1/NF2/TADA1/FBXW7/MCM9/TSC2/RAD54L/WRN/LMNA/MSH2/RNF31/ATR/ZBTB7A
GO:0007569	cell aging	30	0.0697674	0.0308325	2.26279	0.0419814	0.267089	ATM/PTEN/WRN/LMNA/MNT/ATR
GO:0051348	negative regulation of transferase activity	30	0.0697674	0.0308325	2.26279	0.0419814	0.267089	GSK3B/NF2/TSC2/TEN1/PTEN/NF1
GO:0018105	peptidyl-serine phosphorylation	38	0.0813953	0.0390545	2.08415	0.0431655	0.267419	DYRK1A/GSK3B/ATM/TEN1/PTEN/CAB39/ATR
GO:0090305	nucleic acid phosphodiester bond hydrolysis	38	0.0813953	0.0390545	2.08415	0.0431655	0.267419	MUS81/MRE11/EME1/GEN1/SLX1A/WRN/FANCM
GO:0045935	positive regulation of nucleobase-containing compound metabolic process	226	0.313953	0.232271	1.35167	0.0434914	0.267419	RNF8/DYRK1A/PARP1/BRCA1/MRE11/CCNC/ATM/XRCC1/TAF5L/TADA1/PCBP1/SMARCD1/SLX1A/SIRT6/RAD54L/FANCB/RUNX1/PAXIP1/PSMC3IP/SUMO2/XRCC6/WRN/MSH2/ERCC6/BABAM1/ATR/RNF168
GO:0046649	lymphocyte activation	81	0.139535	0.0832477	1.67614	0.0446715	0.267419	RNF8/ATM/TADA1/TSC1/MSH6/RUNX1/PAXIP1/XRCC6/MSH2/FANCA/RNF168/ZBTB7A
GO:0065009	regulation of molecular function	268	0.360465	0.275437	1.3087	0.0448846	0.267419	TIPRL/PTPA/GSK3B/PARP1/UBE2C/MRE11/DBF4/CCNC/XRCC1/NF2/FBXW7/ANP32B/TSC2/TEN1/PTEN/CABIN1/TSC1/CCS/MSH6/PAXIP1/NF1/PPP6R3/CAB39/XRCC6/WRN/MSH2/ERCC6/FANCA/RNF31/ATR/ZBTB7A
GO:0002562	somatic diversification of immune receptors via germline recombination within a single locus	23	0.0581395	0.0236382	2.45956	0.0451198	0.267419	RNF8/MSH6/PAXIP1/MSH2/RNF168
GO:0010389	regulation of G2/M transition of mitotic cell cycle	23	0.0581395	0.0236382	2.45956	0.0451198	0.267419	RAD51B/BRCA1/MRE11/ATM/BABAM1
GO:0016444	somatic cell DNA recombination	23	0.0581395	0.0236382	2.45956	0.0451198	0.267419	RNF8/MSH6/PAXIP1/MSH2/RNF168
GO:0010165	response to X-ray	16	0.0465116	0.016444	2.82849	0.0454153	0.267419	ATM/XRCC6/MSH2/ERCC6
GO:0010972	negative regulation of G2/M transition of mitotic cell cycle	16	0.0465116	0.016444	2.82849	0.0454153	0.267419	BRCA1/MRE11/ATM/BABAM1
GO:0044818	mitotic G2/M transition checkpoint	16	0.0465116	0.016444	2.82849	0.0454153	0.267419	BRCA1/MRE11/ATM/BABAM1
GO:0061647	histone H3-K9 modification	16	0.0465116	0.016444	2.82849	0.0454153	0.267419	BRCA1/SIRT6/RAD54L/LMNA
GO:0070192	chromosome organization involved in meiotic cell cycle	16	0.0465116	0.016444	2.82849	0.0454153	0.267419	MRE11/RAD54L/PSMC3IP/FANCD2
GO:1902750	negative regulation of cell cycle G2/M phase transition	16	0.0465116	0.016444	2.82849	0.0454153	0.267419	BRCA1/MRE11/ATM/BABAM1
GO:1903131	mononuclear cell differentiation	47	0.0930233	0.0483042	1.92578	0.0477828	0.278474	ATM/TADA1/TSC1/RUNX1/XRCC6/MSH2/FANCA/ZBTB7A
GO:0097190	apoptotic signaling pathway	91	0.151163	0.0935252	1.61628	0.0481717	0.278474	GSK3B/PARP1/BRCA1/ATM/FBXW7/PTEN/MSH6/CUL5/RB1CC1/LMNA/MSH2/ERCC6/MNT
GO:0033157	regulation of intracellular protein transport	31	0.0697674	0.0318602	2.1898	0.0484603	0.278474	GSK3B/BARD1/FBXW7/ANP32B/TEN1/RNF31
GO:0044839	cell cycle G2/M phase transition	31	0.0697674	0.0318602	2.1898	0.0484603	0.278474	RAD51B/BRCA1/MRE11/ATM/PAXIP1/BABAM1
GO:0034622	cellular protein-containing complex assembly	82	0.139535	0.0842754	1.6557	0.0485506	0.278474	DYRK1A/PARP1/UBE2C/ATM/ANP32B/STAG1/TEN1/CABIN1/RAD54L/CENPX/KHDC4/ATR
GO:0030900	forebrain development	39	0.0813953	0.0400822	2.03071	0.0489232	0.279165	GSK3B/XRCC1/NF2/PTEN/RAD54L/TSC1/NF1
GO:0045859	regulation of protein kinase activity	74	0.127907	0.0760534	1.6818	0.0527596	0.295532	DBF4/NF2/FBXW7/TSC2/TEN1/PTEN/TSC1/NF1/CAB39/XRCC6/ERCC6
GO:0065003	protein-containing complex assembly	130	0.197674	0.133607	1.47952	0.0530616	0.295532	DYRK1A/GSK3B/PARP1/UBE2C/ATM/ANP32B/STAG1/TEN1/CABIN1/RAD54L/POLQ/CENPX/KCTD5/KHDC4/FANCC/FANCA/ATR
GO:0007010	cytoskeleton organization	102	0.162791	0.10483	1.5529	0.0548613	0.295532	DYRK1A/PTPA/GSK3B/STAG2/BRCA1/NF2/GEN1/STAG1/TEN1/RAD54L/TSC1/NF1/LMNA/ATR
GO:0006278	RNA-dependent DNA biosynthetic process	17	0.0465116	0.0174717	2.66211	0.0554899	0.295532	MRE11/ATM/TEN1/ATR
GO:0006301	postreplication repair	17	0.0465116	0.0174717	2.66211	0.0554899	0.295532	BRCA1/POLQ/RAD18/MSH2
GO:0006513	protein monoubiquitination	17	0.0465116	0.0174717	2.66211	0.0554899	0.295532	RAD18/UBE2T/FANCM/RNF168
GO:0007004	telomere maintenance via telomerase	17	0.0465116	0.0174717	2.66211	0.0554899	0.295532	MRE11/ATM/TEN1/ATR
GO:0022616	DNA strand elongation	17	0.0465116	0.0174717	2.66211	0.0554899	0.295532	MCM4/POLE3/MRE11/MCM3
GO:0031060	regulation of histone methylation	17	0.0465116	0.0174717	2.66211	0.0554899	0.295532	BRCA1/RAD54L/PAXIP1/LMNA
GO:0032006	regulation of TOR signaling	17	0.0465116	0.0174717	2.66211	0.0554899	0.295532	ATM/OTUD5/TSC2/TSC1
GO:2001237	negative regulation of extrinsic apoptotic signaling pathway	17	0.0465116	0.0174717	2.66211	0.0554899	0.295532	GSK3B/BRCA1/RB1CC1/LMNA
GO:0002440	production of molecular mediator of immune response	32	0.0697674	0.032888	2.12137	0.055529	0.295532	RNF8/MSH6/POLQ/PAXIP1/MSH2/RNF168
GO:0006473	protein acetylation	32	0.0697674	0.032888	2.12137	0.055529	0.295532	GSK3B/BRCA1/POLE3/TAF5L/TADA1/PAXIP1
GO:0032868	response to insulin	32	0.0697674	0.032888	2.12137	0.055529	0.295532	PTPA/GSK3B/PARP1/TSC2/PTEN/TSC1
GO:0007568	aging	57	0.104651	0.0585817	1.78641	0.0558287	0.295705	ATM/PTEN/RAD54L/MSH6/WRN/LMNA/MSH2/MNT/ATR
GO:0042113	B cell activation	41	0.0813953	0.0421377	1.93165	0.06186	0.324609	RNF8/ATM/MSH6/PAXIP1/MSH2/RNF168/ZBTB7A
GO:0002449	lymphocyte mediated immunity	25	0.0581395	0.0256937	2.26279	0.0619355	0.324609	RNF8/MSH6/PAXIP1/MSH2/RNF168
GO:0006913	nucleocytoplasmic transport	33	0.0697674	0.0339157	2.05708	0.0631945	0.324609	GSK3B/BARD1/ANP32B/TSC2/TSC1/LMNA
GO:0043543	protein acylation	33	0.0697674	0.0339157	2.05708	0.0631945	0.324609	GSK3B/BRCA1/POLE3/TAF5L/TADA1/PAXIP1
GO:0051169	nuclear transport	33	0.0697674	0.0339157	2.05708	0.0631945	0.324609	GSK3B/BARD1/ANP32B/TSC2/TSC1/LMNA
GO:0032269	negative regulation of cellular protein metabolic process	95	0.151163	0.0976362	1.54823	0.0649247	0.324609	TIPRL/PTPA/GSK3B/BRCA1/XRCC1/NF2/TADA1/TSC2/STAG1/PTEN/TSC1/NF1/ATR
GO:0006271	DNA strand elongation involved in DNA replication	11	0.0348837	0.0113052	3.08562	0.065391	0.324609	MCM4/POLE3/MCM3
GO:0008625	extrinsic apoptotic signaling pathway via death domain receptors	11	0.0348837	0.0113052	3.08562	0.065391	0.324609	GSK3B/BRCA1/PTEN
GO:0031503	protein-containing complex localization	11	0.0348837	0.0113052	3.08562	0.065391	0.324609	ATM/TSC1/ATR
GO:0045143	homologous chromosome segregation	11	0.0348837	0.0113052	3.08562	0.065391	0.324609	MRE11/PSMC3IP/FANCD2
GO:0045619	regulation of lymphocyte differentiation	11	0.0348837	0.0113052	3.08562	0.065391	0.324609	RUNX1/XRCC6/FANCA
GO:0048041	focal adhesion assembly	11	0.0348837	0.0113052	3.08562	0.065391	0.324609	PTPA/PTEN/TSC1
GO:0051567	histone H3-K9 methylation	11	0.0348837	0.0113052	3.08562	0.065391	0.324609	BRCA1/RAD54L/LMNA
GO:1905818	regulation of chromosome separation	11	0.0348837	0.0113052	3.08562	0.065391	0.324609	UBE2C/ATM/GEN1
GO:0006323	DNA packaging	18	0.0465116	0.0184995	2.51421	0.0666741	0.327221	RNF8/ANP32B/CABIN1/RAD54L
GO:0008361	regulation of cell size	18	0.0465116	0.0184995	2.51421	0.0666741	0.327221	GSK3B/PTEN/TSC1/RB1CC1
GO:0009968	negative regulation of signal transduction	124	0.186047	0.127441	1.45986	0.0668039	0.327221	DYRK1A/GSK3B/BRCA1/ATM/NF2/FBXW7/OTUD5/TSC2/STAG1/PTEN/TSC1/RB1CC1/NF1/LMNA/MNT/ZBTB7A
GO:0006325	chromatin organization	68	0.116279	0.0698869	1.66382	0.067799	0.330632	RNF8/POLE3/ANP32B/SMARCD1/CABIN1/RAD54L/KDM6A/ERCC6/BABAM1/ZBTB7A
GO:0031589	cell-substrate adhesion	42	0.0813953	0.0431655	1.88566	0.0690515	0.335263	PTPA/GSK3B/NF2/PTEN/TSC1/NF1/ATR
GO:0016570	histone modification	87	0.139535	0.0894142	1.56055	0.0714726	0.336884	RNF8/BRCA1/POLE3/ATM/TAF5L/TADA1/SIRT6/RAD54L/PAXIP1/KDM6A/LMNA/RNF168
GO:0032535	regulation of cellular component size	26	0.0581395	0.0267215	2.17576	0.0715156	0.336884	GSK3B/TEN1/PTEN/TSC1/RB1CC1
GO:0032869	cellular response to insulin stimulus	26	0.0581395	0.0267215	2.17576	0.0715156	0.336884	PTPA/GSK3B/PARP1/TSC2/PTEN
GO:0090316	positive regulation of intracellular protein transport	26	0.0581395	0.0267215	2.17576	0.0715156	0.336884	GSK3B/FBXW7/ANP32B/TEN1/RNF31
GO:1900180	regulation of protein localization to nucleus	26	0.0581395	0.0267215	2.17576	0.0715156	0.336884	GSK3B/PARP1/NF2/TADA1/LMNA
GO:2000060	positive regulation of ubiquitin-dependent protein catabolic process	26	0.0581395	0.0267215	2.17576	0.0715156	0.336884	GSK3B/FBXW7/PTEN/SIRT6/SUMO2
GO:2001236	regulation of extrinsic apoptotic signaling pathway	26	0.0581395	0.0267215	2.17576	0.0715156	0.336884	GSK3B/BRCA1/PTEN/RB1CC1/LMNA
GO:0071897	DNA biosynthetic process	51	0.0930233	0.0524152	1.77474	0.0721938	0.338638	POLE4/POLE3/MRE11/ATM/TEN1/POLQ/WRN/ATR
GO:0051128	regulation of cellular component organization	206	0.27907	0.211716	1.31813	0.0746139	0.348513	DYRK1A/PTPA/GSK3B/PARP1/BRCA1/UBE2C/MRE11/ATM/XRCC1/NF2/FBXW7/GEN1/TSC2/STAG1/TEN1/PTEN/SLX1A/SIRT6/RAD54L/TSC1/RUNX1/RMI2/LMNA/ATR
GO:0022607	cellular component assembly	227	0.302326	0.233299	1.29587	0.0758586	0.352838	DYRK1A/PTPA/GSK3B/PARP1/STAG2/BRCA1/UBE2C/ATM/NF2/ANP32B/STAG1/TEN1/PTEN/SLX1A/CABIN1/RAD54L/TSC1/POLQ/CENPX/RB1CC1/KCTD5/WRN/KHDC4/FANCC/FANCA/ATR
GO:0007346	regulation of mitotic cell cycle	88	0.139535	0.0904419	1.54281	0.0767904	0.354196	RAD51B/MUS81/BRCA1/UBE2C/MRE11/EME1/ATM/GEN1/PTEN/MSH2/BABAM1/FANCD2
GO:0045321	leukocyte activation	88	0.139535	0.0904419	1.54281	0.0767904	0.354196	RNF8/ATM/TADA1/TSC1/MSH6/RUNX1/PAXIP1/XRCC6/MSH2/FANCA/RNF168/ZBTB7A
GO:0002520	immune system development	117	0.174419	0.120247	1.45051	0.0788074	0.358217	RNF8/PARP1/ATM/TADA1/FBXW7/TSC1/MSH6/POLQ/RUNX1/PAXIP1/XRCC6/MSH2/FANCA/RNF168/ZBTB7A
GO:0043966	histone H3 acetylation	19	0.0465116	0.0195272	2.38188	0.0789427	0.358217	BRCA1/POLE3/TAF5L/TADA1
GO:1901216	positive regulation of neuron death	19	0.0465116	0.0195272	2.38188	0.0789427	0.358217	GSK3B/PARP1/FBXW7/NF1
GO:0062197	cellular response to chemical stress	52	0.0930233	0.053443	1.74061	0.0793111	0.358217	PARP1/ATM/FBXW7/TSC1/CCS/CAB39/XRCC6/FANCC
GO:0097193	intrinsic apoptotic signaling pathway	52	0.0930233	0.053443	1.74061	0.0793111	0.358217	PARP1/BRCA1/ATM/FBXW7/MSH6/CUL5/MSH2/ERCC6
GO:0006268	DNA unwinding involved in DNA replication	12	0.0348837	0.012333	2.82849	0.0817747	0.358217	MCM4/WRN/RECQL5
GO:0006334	nucleosome assembly	12	0.0348837	0.012333	2.82849	0.0817747	0.358217	ANP32B/CABIN1/RAD54L
GO:0007052	mitotic spindle organization	12	0.0348837	0.012333	2.82849	0.0817747	0.358217	PTPA/STAG2/STAG1
GO:0032210	regulation of telomere maintenance via telomerase	12	0.0348837	0.012333	2.82849	0.0817747	0.358217	ATM/TEN1/ATR
GO:1904357	negative regulation of telomere maintenance via telomere lengthening	12	0.0348837	0.012333	2.82849	0.0817747	0.358217	PARP1/TEN1/SLX1A
GO:2000677	regulation of transcription regulatory region DNA binding	12	0.0348837	0.012333	2.82849	0.0817747	0.358217	PARP1/FBXW7/ZBTB7A
GO:2000781	positive regulation of double-strand break repair	12	0.0348837	0.012333	2.82849	0.0817747	0.358217	PARP1/FANCB/ERCC6
GO:0048738	cardiac muscle tissue development	27	0.0581395	0.0277492	2.09518	0.081869	0.358217	PTEN/SIRT6/TSC1/RUNX1/LMNA
GO:0010648	negative regulation of cell communication	128	0.186047	0.131552	1.41424	0.0848432	0.368545	DYRK1A/GSK3B/BRCA1/ATM/NF2/FBXW7/OTUD5/TSC2/STAG1/PTEN/TSC1/RB1CC1/NF1/LMNA/MNT/ZBTB7A
GO:0060537	muscle tissue development	44	0.0813953	0.045221	1.79995	0.0848951	0.368545	PTEN/SIRT6/TSC1/RUNX1/SAP30/NF1/LMNA
GO:0140014	mitotic nuclear division	36	0.0697674	0.036999	1.88566	0.0897852	0.386863	STAG2/UBE2C/ATM/GEN1/STAG1/RAD54L
GO:0023057	negative regulation of signaling	129	0.186047	0.13258	1.40328	0.0898138	0.386863	DYRK1A/GSK3B/BRCA1/ATM/NF2/FBXW7/OTUD5/TSC2/STAG1/PTEN/TSC1/RB1CC1/NF1/LMNA/MNT/ZBTB7A
GO:0051248	negative regulation of protein metabolic process	100	0.151163	0.102775	1.47081	0.0908932	0.388421	TIPRL/PTPA/GSK3B/BRCA1/XRCC1/NF2/TADA1/TSC2/STAG1/PTEN/TSC1/NF1/ATR
GO:0000070	mitotic sister chromatid segregation	20	0.0465116	0.020555	2.26279	0.0922594	0.388421	UBE2C/ATM/GEN1/RAD54L
GO:0006469	negative regulation of protein kinase activity	20	0.0465116	0.020555	2.26279	0.0922594	0.388421	NF2/TSC2/PTEN/NF1
GO:0007051	spindle organization	20	0.0465116	0.020555	2.26279	0.0922594	0.388421	PTPA/STAG2/STAG1/RAD54L
GO:0006475	internal protein amino acid acetylation	28	0.0581395	0.028777	2.02035	0.0929823	0.388421	BRCA1/POLE3/TAF5L/TADA1/PAXIP1
GO:0016573	histone acetylation	28	0.0581395	0.028777	2.02035	0.0929823	0.388421	BRCA1/POLE3/TAF5L/TADA1/PAXIP1
GO:0018393	internal peptidyl-lysine acetylation	28	0.0581395	0.028777	2.02035	0.0929823	0.388421	BRCA1/POLE3/TAF5L/TADA1/PAXIP1
GO:1903052	positive regulation of proteolysis involved in cellular protein catabolic process	28	0.0581395	0.028777	2.02035	0.0929823	0.388421	GSK3B/FBXW7/PTEN/SIRT6/SUMO2
GO:0007017	microtubule-based process	63	0.104651	0.0647482	1.61628	0.0943965	0.392846	DYRK1A/PTPA/GSK3B/STAG2/BRCA1/GEN1/STAG1/RAD54L/LMNA
GO:0006468	protein phosphorylation	160	0.22093	0.16444	1.34353	0.0950033	0.39389	DYRK1A/PTPA/GSK3B/MRE11/DBF4/ATM/NF2/FBXW7/TSC2/STAG1/TEN1/PTEN/TSC1/RB1CC1/NF1/CAB39/XRCC6/ERCC6/ATR
GO:0006367	transcription initiation from RNA polymerase II promoter	13	0.0348837	0.0133607	2.61091	0.099737	0.407413	PAXIP1/TAF4/ERCC6
GO:0007044	cell-substrate junction assembly	13	0.0348837	0.0133607	2.61091	0.099737	0.407413	PTPA/PTEN/TSC1
GO:0034605	cellular response to heat	13	0.0348837	0.0133607	2.61091	0.099737	0.407413	GSK3B/ATM/ATR
GO:1902905	positive regulation of supramolecular fiber organization	13	0.0348837	0.0133607	2.61091	0.099737	0.407413	NF2/TEN1/TSC1
GO:0002252	immune effector process	46	0.0813953	0.0472765	1.72169	0.102678	0.415965	RNF8/TADA1/TSC1/MSH6/PAXIP1/MSH2/RNF168
GO:1902532	negative regulation of intracellular signal transduction	55	0.0930233	0.0565262	1.64567	0.103123	0.415965	DYRK1A/GSK3B/ATM/NF2/TSC2/PTEN/TSC1/NF1
GO:2001233	regulation of apoptotic signaling pathway	55	0.0930233	0.0565262	1.64567	0.103123	0.415965	GSK3B/PARP1/BRCA1/FBXW7/PTEN/RB1CC1/LMNA/MNT
GO:0072359	circulatory system development	112	0.162791	0.115108	1.41424	0.104467	0.415965	BRCA1/FBXW7/ANP32B/TSC2/PTEN/SIRT6/TSC1/RUNX1/PAXIP1/RB1CC1/NF1/KDM6A/LMNA/ATR
GO:0000086	G2/M transition of mitotic cell cycle	29	0.0581395	0.0298047	1.95068	0.104837	0.415965	RAD51B/BRCA1/MRE11/ATM/BABAM1
GO:0008630	intrinsic apoptotic signaling pathway in response to DNA damage	29	0.0581395	0.0298047	1.95068	0.104837	0.415965	BRCA1/ATM/MSH6/MSH2/ERCC6
GO:0032388	positive regulation of intracellular transport	29	0.0581395	0.0298047	1.95068	0.104837	0.415965	GSK3B/FBXW7/ANP32B/TEN1/RNF31
GO:0051346	negative regulation of hydrolase activity	29	0.0581395	0.0298047	1.95068	0.104837	0.415965	TIPRL/PTPA/GSK3B/TSC1/ATR
GO:0006333	chromatin assembly or disassembly	21	0.0465116	0.0215827	2.15504	0.106578	0.421364	ANP32B/SMARCD1/CABIN1/RAD54L
GO:0043549	regulation of kinase activity	93	0.139535	0.0955807	1.45986	0.107182	0.421661	MRE11/DBF4/NF2/FBXW7/TSC2/TEN1/PTEN/TSC1/NF1/CAB39/XRCC6/ERCC6
GO:1903827	regulation of cellular protein localization	74	0.116279	0.0760534	1.52891	0.107415	0.421661	GSK3B/PARP1/BARD1/NF2/TADA1/FBXW7/ANP32B/TEN1/LMNA/RNF31
GO:0072331	signal transduction by p53 class mediator	38	0.0697674	0.0390545	1.78641	0.110459	0.431367	DYRK1A/ATM/RAD54L/PAXIP1/MSH2/ATR
GO:0051345	positive regulation of hydrolase activity	56	0.0930233	0.057554	1.61628	0.111874	0.431367	PTPA/GSK3B/ANP32B/TSC2/TSC1/NF1/WRN/ATR
GO:0001933	negative regulation of protein phosphorylation	30	0.0581395	0.0308325	1.88566	0.117408	0.431367	NF2/TSC2/STAG1/PTEN/NF1
GO:0018394	peptidyl-lysine acetylation	30	0.0581395	0.0308325	1.88566	0.117408	0.431367	BRCA1/POLE3/TAF5L/TADA1/PAXIP1
GO:1903364	positive regulation of cellular protein catabolic process	30	0.0581395	0.0308325	1.88566	0.117408	0.431367	GSK3B/FBXW7/PTEN/SIRT6/SUMO2
GO:0007420	brain development	85	0.127907	0.0873587	1.46416	0.118683	0.431367	GSK3B/XRCC1/NF2/ANP32B/PTEN/RAD54L/TSC1/NF1/XRCC6/WRN/FANCC
GO:0000422	autophagy of mitochondrion	14	0.0348837	0.0143885	2.42442	0.11913	0.431367	FBXW7/TSC2/RB1CC1
GO:0006813	potassium ion transport	14	0.0348837	0.0143885	2.42442	0.11913	0.431367	PTEN/TSC1/CAB39
GO:0008286	insulin receptor signaling pathway	14	0.0348837	0.0143885	2.42442	0.11913	0.431367	PTPA/GSK3B/TSC2
GO:0046822	regulation of nucleocytoplasmic transport	14	0.0348837	0.0143885	2.42442	0.11913	0.431367	GSK3B/BARD1/ANP32B
GO:0051236	establishment of RNA localization	14	0.0348837	0.0143885	2.42442	0.11913	0.431367	ATM/TSC1/ATR
GO:0051495	positive regulation of cytoskeleton organization	14	0.0348837	0.0143885	2.42442	0.11913	0.431367	NF2/TEN1/TSC1
GO:0055017	cardiac muscle tissue growth	14	0.0348837	0.0143885	2.42442	0.11913	0.431367	PTEN/SIRT6/RUNX1
GO:0061726	mitochondrion disassembly	14	0.0348837	0.0143885	2.42442	0.11913	0.431367	FBXW7/TSC2/RB1CC1
GO:0110053	regulation of actin filament organization	14	0.0348837	0.0143885	2.42442	0.11913	0.431367	NF2/TEN1/TSC1
GO:0150115	cell-substrate junction organization	14	0.0348837	0.0143885	2.42442	0.11913	0.431367	PTPA/PTEN/TSC1
GO:1900407	regulation of cellular response to oxidative stress	14	0.0348837	0.0143885	2.42442	0.11913	0.431367	PARP1/FBXW7/TSC1
GO:1901888	regulation of cell junction assembly	14	0.0348837	0.0143885	2.42442	0.11913	0.431367	PTPA/PTEN/TSC1
GO:1902850	microtubule cytoskeleton organization involved in mitosis	14	0.0348837	0.0143885	2.42442	0.11913	0.431367	PTPA/STAG2/STAG1
GO:1902882	regulation of response to oxidative stress	14	0.0348837	0.0143885	2.42442	0.11913	0.431367	PARP1/FBXW7/TSC1
GO:1903201	regulation of oxidative stress-induced cell death	14	0.0348837	0.0143885	2.42442	0.11913	0.431367	PARP1/FBXW7/TSC1
GO:0006284	base-excision repair	22	0.0465116	0.0226105	2.05708	0.121844	0.431367	XRCC1/POLQ/WRN/ERCC6
GO:0016233	telomere capping	22	0.0465116	0.0226105	2.05708	0.121844	0.431367	MRE11/ATM/XRCC1/TEN1
GO:0030518	intracellular steroid hormone receptor signaling pathway	22	0.0465116	0.0226105	2.05708	0.121844	0.431367	PARP1/BRCA1/STAG1/ZBTB7A
GO:0043401	steroid hormone mediated signaling pathway	22	0.0465116	0.0226105	2.05708	0.121844	0.431367	PARP1/BRCA1/STAG1/ZBTB7A
GO:0043542	endothelial cell migration	22	0.0465116	0.0226105	2.05708	0.121844	0.431367	FBXW7/PTEN/PAXIP1/NF1
GO:0043547	positive regulation of GTPase activity	22	0.0465116	0.0226105	2.05708	0.121844	0.431367	GSK3B/TSC2/TSC1/NF1
GO:0045765	regulation of angiogenesis	22	0.0465116	0.0226105	2.05708	0.121844	0.431367	BRCA1/SIRT6/RUNX1/NF1
GO:0071479	cellular response to ionizing radiation	22	0.0465116	0.0226105	2.05708	0.121844	0.431367	ATM/XRCC6/WRN/ATR
GO:1901342	regulation of vasculature development	22	0.0465116	0.0226105	2.05708	0.121844	0.431367	BRCA1/SIRT6/RUNX1/NF1
GO:0070727	cellular macromolecule localization	155	0.209302	0.159301	1.31388	0.122099	0.431367	GSK3B/PARP1/BARD1/ATM/NF2/TADA1/FBXW7/MCM9/ANP32B/TSC2/TEN1/RAD54L/WRN/LMNA/MSH2/RNF31/ATR/ZBTB7A
GO:0044089	positive regulation of cellular component biogenesis	48	0.0813953	0.049332	1.64995	0.122357	0.431367	GSK3B/ATM/NF2/TEN1/SLX1A/TSC1/ATR
GO:0051338	regulation of transferase activity	115	0.162791	0.118191	1.37735	0.12353	0.434118	GSK3B/UBE2C/MRE11/DBF4/NF2/FBXW7/TSC2/TEN1/PTEN/TSC1/NF1/CAB39/XRCC6/ERCC6
GO:0002443	leukocyte mediated immunity	31	0.0581395	0.0318602	1.82483	0.130667	0.457747	RNF8/MSH6/PAXIP1/MSH2/RNF168
GO:0032386	regulation of intracellular transport	40	0.0697674	0.04111	1.69709	0.133381	0.460038	GSK3B/BARD1/FBXW7/ANP32B/TEN1/RNF31
GO:0051249	regulation of lymphocyte activation	40	0.0697674	0.04111	1.69709	0.133381	0.460038	ATM/RUNX1/PAXIP1/XRCC6/MSH2/FANCA
GO:0007507	heart development	68	0.104651	0.0698869	1.49744	0.136225	0.460038	TSC2/PTEN/SIRT6/TSC1/RUNX1/RB1CC1/NF1/KDM6A/LMNA
GO:0031334	positive regulation of protein-containing complex assembly	23	0.0465116	0.0236382	1.96764	0.137997	0.460038	GSK3B/ATM/TEN1/ATR
GO:0032886	regulation of microtubule-based process	23	0.0465116	0.0236382	1.96764	0.137997	0.460038	DYRK1A/GSK3B/BRCA1/GEN1
GO:0033673	negative regulation of kinase activity	23	0.0465116	0.0236382	1.96764	0.137997	0.460038	NF2/TSC2/PTEN/NF1
GO:0072593	reactive oxygen species metabolic process	23	0.0465116	0.0236382	1.96764	0.137997	0.460038	CYB5R4/BRCA1/CCS/FANCC
GO:0006305	DNA alkylation	15	0.0348837	0.0154162	2.26279	0.139797	0.460038	PARP1/BRCA1/RAD54L
GO:0006306	DNA methylation	15	0.0348837	0.0154162	2.26279	0.139797	0.460038	PARP1/BRCA1/RAD54L
GO:0006403	RNA localization	15	0.0348837	0.0154162	2.26279	0.139797	0.460038	ATM/TSC1/ATR
GO:0008585	female gonad development	15	0.0348837	0.0154162	2.26279	0.139797	0.460038	TAF4/FANCG/FANCA
GO:0009408	response to heat	15	0.0348837	0.0154162	2.26279	0.139797	0.460038	GSK3B/ATM/ATR
GO:0014013	regulation of gliogenesis	15	0.0348837	0.0154162	2.26279	0.139797	0.460038	NF2/TADA1/NF1
GO:0021987	cerebral cortex development	15	0.0348837	0.0154162	2.26279	0.139797	0.460038	GSK3B/TSC1/NF1
GO:0031497	chromatin assembly	15	0.0348837	0.0154162	2.26279	0.139797	0.460038	ANP32B/CABIN1/RAD54L
GO:0043409	negative regulation of MAPK cascade	15	0.0348837	0.0154162	2.26279	0.139797	0.460038	NF2/PTEN/NF1
GO:0045766	positive regulation of angiogenesis	15	0.0348837	0.0154162	2.26279	0.139797	0.460038	BRCA1/SIRT6/RUNX1
GO:0046545	development of primary female sexual characteristics	15	0.0348837	0.0154162	2.26279	0.139797	0.460038	TAF4/FANCG/FANCA
GO:0060419	heart growth	15	0.0348837	0.0154162	2.26279	0.139797	0.460038	PTEN/SIRT6/RUNX1
GO:1904018	positive regulation of vasculature development	15	0.0348837	0.0154162	2.26279	0.139797	0.460038	BRCA1/SIRT6/RUNX1
GO:0044772	mitotic cell cycle phase transition	78	0.116279	0.0801644	1.45051	0.140048	0.460038	RAD51B/BRCA1/UBE2C/MRE11/DBF4/ATM/GEN1/PTEN/CUL5/BABAM1
GO:0008406	gonad development	32	0.0581395	0.032888	1.76781	0.144581	0.470678	RAD54L/MSH2/TAF4/FANCG/FANCA
GO:0045137	development of primary sexual characteristics	32	0.0581395	0.032888	1.76781	0.144581	0.470678	RAD54L/MSH2/TAF4/FANCG/FANCA
GO:0014706	striated muscle tissue development	41	0.0697674	0.0421377	1.6557	0.145642	0.470678	PTEN/SIRT6/TSC1/RUNX1/SAP30/LMNA
GO:0045732	positive regulation of protein catabolic process	41	0.0697674	0.0421377	1.6557	0.145642	0.470678	GSK3B/BARD1/FBXW7/PTEN/SIRT6/SUMO2
GO:1901991	negative regulation of mitotic cell cycle phase transition	41	0.0697674	0.0421377	1.6557	0.145642	0.470678	BRCA1/MRE11/ATM/GEN1/PTEN/BABAM1
GO:0016310	phosphorylation	190	0.244186	0.195272	1.25049	0.145838	0.470678	DYRK1A/PTPA/GSK3B/BARD1/MRE11/DBF4/ATM/NF2/FBXW7/TSC2/STAG1/TEN1/PTEN/TSC1/RB1CC1/NF1/CAB39/XRCC6/ERCC6/ATR/ZBTB7A
GO:0007281	germ cell development	24	0.0465116	0.024666	1.88566	0.154969	0.493884	RNF8/MSH2/FANCC/FANCG
GO:0009755	hormone-mediated signaling pathway	24	0.0465116	0.024666	1.88566	0.154969	0.493884	PARP1/BRCA1/STAG1/ZBTB7A
GO:0030217	T cell differentiation	24	0.0465116	0.024666	1.88566	0.154969	0.493884	TADA1/TSC1/RUNX1/FANCA
GO:1902105	regulation of leukocyte differentiation	24	0.0465116	0.024666	1.88566	0.154969	0.493884	FBXW7/RUNX1/XRCC6/FANCA
GO:0009411	response to UV	51	0.0813953	0.0524152	1.5529	0.155259	0.493884	PARP1/MSH6/POLQ/WRN/MSH2/ERCC6/ATR
GO:0044085	cellular component biogenesis	245	0.302326	0.251799	1.20066	0.158405	0.496849	DYRK1A/PTPA/GSK3B/PARP1/STAG2/BRCA1/UBE2C/ATM/NF2/ANP32B/STAG1/TEN1/PTEN/SLX1A/CABIN1/RAD54L/TSC1/POLQ/CENPX/RB1CC1/KCTD5/WRN/KHDC4/FANCC/FANCA/ATR
GO:0051493	regulation of cytoskeleton organization	42	0.0697674	0.0431655	1.61628	0.158407	0.496849	DYRK1A/GSK3B/BRCA1/NF2/TEN1/TSC1
GO:0022412	cellular process involved in reproduction in multicellular organism	33	0.0581395	0.0339157	1.71424	0.159114	0.496849	RNF8/MSH2/FANCC/FANCG/FANCA
GO:2000058	regulation of ubiquitin-dependent protein catabolic process	33	0.0581395	0.0339157	1.71424	0.159114	0.496849	GSK3B/FBXW7/PTEN/SIRT6/SUMO2
GO:0001775	cell activation	100	0.139535	0.102775	1.35767	0.160364	0.496849	RNF8/ATM/TADA1/TSC1/MSH6/RUNX1/PAXIP1/XRCC6/MSH2/FANCA/RNF168/ZBTB7A
GO:0010941	regulation of cell death	182	0.232558	0.18705	1.24329	0.161054	0.496849	PTPA/GSK3B/PARP1/BRCA1/BARD1/MRE11/ATM/NF2/FBXW7/ANP32B/PTEN/TSC1/RB1CC1/NF1/RAD18/WRN/LMNA/MSH2/MNT/ZBTB7A
[truncated: 753 more rows]

## Sheet: CPT _ 1.5 _neg_gobp_enrich
ID	Description	size	real_frac	expected_frac	fold_enrichment	pvalue	p.adjust	geneID
[truncated: 876 more rows]

## Sheet: OLA _ 0.7 _neg_gobp_enrich
ID	Description	size	real_frac	expected_frac	fold_enrichment	pvalue	p.adjust	geneID
[truncated: 842 more rows]

[truncated: 5 more sheets: OLA _ 1 _neg_gobp_enrich, OLA _ 1.5 _neg_gobp_enrich, COL _ 0.7 _neg_gobp_enrich, COL _ 1 _neg_gobp_enrich, COL _ 1.5 _neg_gobp_enrich]
